# Supplementary material for: Identifying inhibitory compounds in lignocellulosic biomass hydrolysates using an exometabolomics approach
Source: BMC Biotechnol. 2014 Mar 21;14:22. doi: 10.1186/1472-6750-14-22 (PMC3998114; doi:10.1186/1472-6750-14-22)
Supplement: Additional file 3 — EA-GC-MS results (sheet 1), and EC-GC-MS results (sheet 2). Description of data: analysis results of the fermentation time-point samples with EA-GC-MS and EC-GC-MS methods. The 1st column is the sample names, the 1st row is the detected peaks, the data are peak areas after correction with internal standard. [file 1472-6750-14-22-S3.xlsx]

## Sheet: EA-GC-MS results
	[2] BE_001 2,3-butanediol	[3] BE_002	[4] BE_003	[5] BE_004	[6] BE_005	[7] BE_006 2-furoic acid	[9] BE_008 sorbic acid (mean peak)	[10] BE_009 pantoyllacton	[11] BE_010	[12] BE_011 2-phenylethanol	[13] BE_012 benzoic acid	[14] BE_013 levulinic acid peak 1	[15] BE_014 phenylacetic acid	[16] BE_015	[17] BE_016 levulinic acid peak 2	[18] BE_017	[19] BE_018 5-HMF methyl keton	[20] BE_019	[22] BE_021 dihydroxybenzene	[23] BE_022	[24] BE_023 2,5-bis(hydroxymethyl)furan	[25] BE_024	[26] BE_025	[27] BE_026	[28] BE_027 5hydroxymethylfurfural	[29] BE_029	[30] BE_030 4-hydroxybenzylalcohol	[31] BE_031 2-hydroxybenzoic acid	[32] BE_032 3-Meox-4-OHbenzald.	[35] BE_035 3-hydroxybenzoic acid	[36] BE_036 4-hydroxybenzaldehyde	[37] BE_037 4-hydroxyphenylethanol	[38] BE_038 5-HMFurancarboxilix acid	[39] BE_039 3-phenyllactic acid	[40] BE_040	[41] BE_041	[42] BE_042	[43] BE_043	[44] BE_044 4-hydroxybenzoic acid	[45] BE_045 4-hydroxyphenylacetate	[46] BE_046 vanillylalcohol	[47] BE_047	[48] BE_048	[49] BE_049 octanedioic acid	[50] BE_050 vanillin	[51] BE_051	[52] BE_052 vanillin	[53] BE_053	[54] BE_054 p-coumaric acid
Bag-CA S1	222261	79612	0	0	0	417827	0	51213	263635	0	131974	22194917	0	242454	181551563	6248677	684007	214249	41121	75946	216796	46501	0	0	195884051	113192	0	0	0	18891	380141	0	19243	0	0	86510	0	0	453272	0	0	86861	186625	44186	0	0	168667	0	0
Bag-CA S2	503939	121791	0	0	0	1632728	0	52538	260852	189205	138356	23368466	0	2136067	190954478	41756539	23257014	5348442	32273	69803	2677198	44808	0	0	174563417	94472	38949	0	0	23993	302625	0	21740	31654	0	91824	0	0	543942	0	46116	87146	187561	44445	0	145984	106822	0	0
Bag-CA S3	5513101	1283630	80057	0	0	3354663	0	59488	254439	1674729	146547	23195382	0	62294574	204688315	63122295	16805826	4232153	33105	67900	115741595	34590	0	0	4373268	66678	168864	0	0	0	48094	1954995	0	113421	0	90595	0	0	839252	0	103922	76563	183342	47824	0	920867	0	0	0
Bag-CA S4	24394986	2094446	124581	0	0	3210084	0	64315	297580	3705399	164064	21226922	0	120276615	198042999	62605566	1053712	479689	31253	52794	133582719	0	0	0	271838	69121	165434	0	0	0	110598	6201513	29508	177126	0	88948	0	0	771351	0	113622	91602	176160	41714	0	577091	0	0	0
Bag-CA S5	28399187	2242430	138373	0	0	2984658	0	72925	325858	5122017	158011	18276657	0	141253680	178014319	72742249	462388	268886	33147	59530	141983120	0	16400	0	848997	73283	166980	0	0	0	52695	7628377	30941	155080	0	94465	0	0	801858	0	106652	89418	162185	40571	0	318951	0	0	0
Bag-DA S1	179547	85171	0	0	0	356148	0	71559	456180	80251	530122622	96287	224993	26058	441967	43937939	391221	0	733826	90773	346640	210910	201601	319388	10030040	55060102	1795616	509193	294357	582218	15251577	1713585	568074	0	5103233	150402	0	117047	2860991	54032	2518609	1113779	399807	45001	244478	0	6273571	0	0
Bag-DA S2	284162	115262	49855	0	0	410643	0	80161	476233	570015	542124747	95358	216932	80122	477247	46256996	1340283	38577	768204	85237	930699	203453	199769	321653	8819873	55540950	5407801	521110	297649	560079	10447213	567348	584436	0	5082813	155281	0	139683	3462892	58831	7015678	1233161	419111	47249	89031	31210	1665648	51293	0
Bag-DA S3	13075498	1765542	310814	0	0	437250	0	75530	499546	6392939	544763914	112607	209511	1047836	465566	44145238	791495	65034	744443	59920	6123948	167883	204351	358877	468119	52293068	18097302	501954	294397	463000	103815	11077352	589450	146113	4836261	154773	0	100311	5937649	68913	9118063	1287106	439000	43944	0	183664	32563	49622	30830
Bag-DA S4	24372641	2247014	357606	0	0	403928	0	73963	512274	8717272	532084260	96129	215556	1443940	407128	45777230	354191	41837	736957	40502	6489950	170249	210779	397235	0	52576407	18317784	467541	287946	460508	156126	27407217	627713	249395	4774192	162828	0	105099	6072416	58095	9235578	1278294	438053	43289	0	159631	27201	49700	98923
Bag-DA S5	25661431	2281136	365069	0	0	415610	0	86369	578148	9749897	527802683	94628	207620	1501976	434704	47495417	307107	0	775161	31593	6684833	159697	234953	421865	0	54787335	18722169	473477	278415	454882	157838	30322979	687706	272610	4826146	166447	0	112427	6220098	62095	9475578	1314175	437305	41608	0	155683	44664	54500	188122
Bag-MA S1	69985	82614	19315	0	0	45189	0	44862	2104101	0	447035991	0	100061	0	0	0	0	0	214701	0	156425	0	173772	623441	147385	7368319	1066727	92254	125971	180625	65325434	37180	1781615	0	697830	0	0	131610	1928972	0	1490351	1480019	200300	0	879976	0	31677671	0	0
Bag-MA S2	88343	71278	0	0	0	52504	0	47746	2200111	68004	450871363	0	94736	0	29209	9074656	28218	0	216256	0	140801	0	177574	647249	156087	6934431	2538085	84632	118384	152139	54529478	85793	1793909	0	691776	0	0	121038	2298350	0	3700178	1493505	188839	0	746970	0	24406939	0	0
Bag-MA S3	4945358	5394888	383687	0	0	89439	0	50474	2277171	10093206	491145219	0	109431	33257	58434	26386005	59373	0	218786	0	181914	0	191891	733222	92626	6880340	77525056	139475	153594	118811	242065	20904565	1856316	89845	687880	0	0	125777	4668324	0	34928417	2717000	218058	33495	9468	0	45565	0	47412
Bag-MA S4	11004791	10334632	554933	0	0	108391	0	48887	2306443	11231588	498871283	0	118529	67447	65504	26952523	31066	0	225337	0	209662	0	205998	767729	57233	6905109	76739296	140352	134415	143665	87120	30498078	1905621	153261	674294	0	0	139853	4950490	0	34467677	2722616	217802	30174	11459	0	47455	0	188632
Bag-MA S5	10644558	9810937	515098	0	0	101175	0	41150	2196704	11596407	483655078	0	137768	62112	63069	26195066	34194	0	220926	0	193076	0	210057	792344	80916	6849906	76279707	119819	140868	133752	116656	29609090	1896123	145157	668884	0	0	132341	4917444	0	32528735	2649622	199101	33877	15069	0	77346	0	217333
BS-CA S1	185075	0	0	0	0	412168	0	220316	2512004	63614	318350	51071291	0	0	338417200	7751287	858137	106747	0	123590	635427	0	464862	0	153113545	0	0	0	0	25980	87516	0	373640	0	0	188780	105372	0	484221	0	0	28118	152832	112364	10228	0	183154	0	0
BS-CA S2	448700	69430	0	0	0	479807	0	215487	2336391	135404	375285	39681411	41928	420777	288054909	7775472	10938956	796316	0	115246	6655204	0	402354	0	124997054	0	0	0	0	25536	64143	183145	391129	0	0	192242	113873	0	505688	0	33910	31276	139616	85267	0	210312	177933	0	0
BS-CA S3	5183343	307522	26138	0	0	467378	0	223017	2327548	1346767	345626	33238105	47055	8105982	257562671	7985269	5269100	489114	24837	0	121283924	0	373375	48430	66296	0	59352	0	0	28558	21492	4544428	364569	152991	0	205386	114581	0	516738	0	165259	29429	155754	76667	0	720233	0	0	0
BS-CA S4	13256384	395336	54889	0	0	503140	0	233349	2263800	3239695	362298	32761178	0	14923977	258305800	8332812	1351745	217076	27686	0	132683649	0	368220	69327	58448	0	65838	0	0	29640	42291	11991191	376009	339708	0	199458	109962	0	465772	0	170076	36163	173639	87994	0	532636	0	0	0
BS-CA S5	23732554	408342	36727	0	0	539596	0	229282	2344272	5242144	360711	35573232	0	17462955	324665887	8443652	617308	127994	25581	0	136886340	0	351192	59153	89084	0	62773	0	0	0	59288	17941010	376294	530494	0	205647	108996	0	452520	0	165472	37028	180447	78663	0	385165	0	0	0
BS-DA S1	259200	0	0	0	0	1276246	33534	95410	125961	80092	640069255	825893	232144	23047	3486396	0	53168	0	1069509	32686	333913	166405	24109	1059652	102069145	5316535	271915	758393	552021	665344	4446282	0	0	0	3331956	586254	161162	168075	2169257	89048	1060141	283614	374611	109511	647009	0	21996787	0	0
BS-DA S2	512967	88270	78651	0	0	1129136	27975	86464	119856	467785	617520528	703932	235889	85468	2941433	87092356	703214	50915	1036402	0	3603575	153743	19651	877441	82609346	5037644	1552115	657985	489515	591748	2927979	616521	0	0	3321644	603571	147518	130211	2349019	95936	12111314	458789	393106	83885	193651	166554	3943548	0	0
BS-DA S3	11879811	1474870	310131	0	0	1333287	25338	87665	130945	4716935	641238641	786777	220680	545511	3410428	85850122	636538	57219	1007606	0	61209754	139810	33400	896679	2532928	4099373	4506721	645255	545566	519474	124556	8439905	0	144173	3135380	588432	135430	136634	3516035	116951	18888578	600081	419869	95136	23083	930629	268179	0	0
BS-DA S4	19258733	2560660	312068	0	0	1364341	27905	94933	124257	5561479	635838611	774997	236770	819758	3436653	87402696	262700	0	956348	0	68442858	122447	31554	869617	198945	4194532	4453715	623143	497079	552030	207279	10997032	22232	242485	3083562	598276	133887	131625	3534520	121346	18632994	575418	406532	97600	21016	890146	361088	0	0
BS-DA S5	19615507	2584577	336556	0	0	1416799	26114	91691	126932	6130843	645266799	768134	240039	923083	3565916	92605748	198432	0	1003088	0	72827041	120828	40723	959981	158651	4236021	4566671	663948	505376	564763	190059	12025753	0	242318	3163115	645547	132550	110461	3624222	113272	19386239	582522	433242	96908	24555	817401	379260	0	0
BS-PAA S1	52090	0	0	0	0	30784	0	28935	717720	49547	587529039	26683	96780	0	100047	7923808	0	0	76625	0	52713	0	902703	0	86315	0	404702	1724446	33025	1445803	832069	54612	102853	0	0	0	0	253052	2358685	58011	144780	0	111171	46944	24159	0	350537	0	0
BS-PAA S2	112537	51376	0	0	0	40418	0	33987	757523	165182	562904071	20465	90776	0	107509	75764347	0	0	70319	0	55227	0	906749	0	77733	0	397926	1789049	30291	1434050	708532	125959	104160	0	0	0	0	214479	2415957	58400	171600	0	107654	61369	19200	0	282879	0	0
BS-PAA S3	6779514	1731472	112363	0	0	37731	0	30915	766695	11916595	585714359	33229	77656	0	126782	75110143	46067	0	72129	0	71615	0	958081	0	0	0	754994	1918015	25199	1477522	87009	11245217	124469	201205	0	0	0	236434	3212982	58681	359009	0	117686	68906	0	0	0	0	0
BS-PAA S4	11717469	3602286	131376	0	0	40761	0	24144	757558	14008947	567842636	36602	87573	41896	140073	74064532	24603	0	77395	0	84253	0	1009215	0	0	0	719905	1863453	25772	1454692	162166	24116022	130551	474166	0	0	0	286923	3119316	65646	360230	0	126386	68629	0	0	0	0	0
BS-PAA S5	13999356	3884412	155353	0	0	46238	0	27770	831041	16246650	584540202	42550	97024	41650	143278	80484261	24477	0	83883	0	83060	0	1049005	0	0	0	768186	1951098	31476	1554459	165851	25776559	140562	508134	0	0	0	258164	3253175	75839	366741	0	134371	68533	0	0	0	0	0
CS-CA S1	365957	35299	0	50909	31615	2072905	6465	475279	212526	0	416149	138465760	207743	540302	597847638	9385921	868226	111746	94287	63524	190160	0	0	0	208452324	126611	0	0	0	142427	691680	0	19321	0	0	169608	99633	0	2678391	0	0	142099	160674	360847	20320	0	368972	0	0
CS-CA S2	694682	210493	22256	47765	30821	2539819	0	469950	173139	429231	422462	62009356	127744	4904525	385578965	19035588	65728784	4981812	101147	55465	4978012	0	0	0	167047079	102071	103768	0	0	111849	507220	164979	0	46383	0	167315	101472	0	2711817	0	135998	142593	142693	234238	15212	288442	188841	0	0
CS-CA S3	13517720	4317068	276124	35291	21938	7036721	0	489745	181924	7579941	474575	89659950	157545	150745552	518024769	21274347	34699884	3393607	74307	55548	144752701	0	0	0	1265757	74441	399033	0	0	133321	47428	4871418	0	262523	0	185334	93045	0	3304940	21661	255039	138401	175574	306748	0	1423961	0	0	0
CS-CA S4	31489746	7372919	272507	31950	21215	7300888	0	494055	175362	8613808	486736	90794326	156065	233621448	546562158	22245195	5163573	1002365	81536	51846	157151472	0	0	0	238285	66621	392987	0	0	128186	39661	5906735	0	373898	0	171391	97210	0	3276173	21334	246771	143559	190461	316224	0	1084402	0	0	0
CS-CA S5	30698310	7177500	262532	28969	26255	6645314	0	487794	167352	8929085	480668	81051261	148303	244181133	496710093	21988696	3019407	699829	81043	0	153757598	0	0	0	441052	62268	380441	0	0	123517	29169	5913410	0	367518	0	165899	92191	0	3261610	20821	252311	135030	189863	286769	0	877431	0	0	0
CS-MA S1	280606	0	0	0	0	0	17156	75500	383683	59304	208643230	0	143961	0	45599	257025	0	0	319229	0	67354	0	195596	2945613	343398	35239533	1853796	48147	118835	0	146343582	0	250067	0	3270258	0	23354	0	14051572	0	3441804	8005943	165972	0	1910805	0	112088232	0	112188
CS-MA S2	484735	176101	0	0	0	57994	34997	72977	628518	783143	531302764	54468	433515	0	196807	8108730	41988	0	589583	0	76287	0	377305	2229027	317060	35696695	10602060	215317	220518	0	123697683	629040	449593	48166	3373280	0	23254	0	79167878	0	27663146	10764530	180053	72955	1185418	0	56756212	0	0
CS-MA S3	4872550	3599091	116039	0	0	60580	44487	82142	684360	9387633	598646223	54568	456329	26687	252703	8466906	60775	0	633401	0	94282	0	405393	2320865	304223	36922287	132082425	196436	246602	351979	15540744	7542289	506937	61113	3453724	0	24967	0	104983300	0	136898567	22064743	200170	101356	53985	0	765275	0	0
CS-MA S4	11329818	11733179	116335	0	0	88158	38108	86687	710337	13528849	610640410	59445	522964	39834	312701	8828046	42906	0	653634	0	102309	0	424533	2348751	287716	37503731	214652711	278309	238043	325899	260419	21316057	530393	150707	3532982	0	23910	0	120475243	0	139113479	22444903	200386	147805	31037	0	139339	0	114281
CS-MA S5	11182858	11131958	122706	0	0	74023	38203	82419	706085	13544716	615467114	57726	512684	49485	331217	8794074	36235	0	606443	0	115565	0	432392	2325938	285949	37082980	203968919	232737	177227	341734	425874	21358055	516297	148007	3375147	0	25396	0	123531800	0	132712707	21910819	198065	151514	34899	0	205891	0	183377
Oak-CA S1	76393	0	0	0	0	367450	0	64553	662764	0	226281	25433617	0	0	191060659	33175980	723988	263410	94730	73101	199872	0	267428	0	231027112	0	0	0	0	23172	0	0	133349	0	0	35115	0	0	83445	0	0	0	139846	0	7615	0	111960	0	0
Oak-CA S2	139502	0	0	0	0	601265	0	61924	663563	0	265653	25767642	0	527130	196436915	60747848	2084455	674980	96823	77974	449526	0	280614	0	240060055	0	0	0	0	28838	0	0	129901	0	0	37543	0	0	95499	0	0	0	141151	0	0	0	114420	0	0
Oak-CA S3	4519083	513555	0	0	0	2533873	0	63891	724983	975283	253280	23033800	69629	51055630	190647796	109737879	31695949	8842670	98972	93471	119794951	0	284993	0	14670773	0	0	0	0	24579	0	1394257	145145	64570	0	29847	0	0	87278	0	75700	0	166991	0	0	1055441	0	0	0
Oak-CA S4	9323235	592966	0	0	0	2422486	0	60122	681881	3448924	231219	19855587	62503	124411258	178882555	103836104	1807220	1051968	92681	66245	152373144	0	246786	0	348956	0	0	0	0	24484	33380	5985554	174690	158124	0	36842	0	0	76774	0	77577	0	145291	0	0	694207	0	0	0
Oak-CA S5	26649486	2117185	46910	0	0	2955787	0	66046	309541	5186258	175960	18397977	0	140170375	168141016	69402230	335716	335747	22104	0	135544191	0	14086	0	823600	75098	159711	0	0	0	69526	7490296	26815	164395	0	95300	0	0	812248	0	106047	94704	170388	34421	0	242448	0	0	0
Oak-DA S1	130743	0	0	0	0	414614	0	75475	93893	91092	611828198	204788	1348900	50527	708986	12708706	779548	62773	143672	0	345780	157525	63239	0	20592154	0	148520	512348	87953	437327	620305	872262	470180	0	41569	74476	0	139837	900463	170920	1172980	0	202774	41306	292335	0	6863851	0	0
Oak-DA S2	164028	58532	0	0	0	522451	0	79438	90803	165092	612369154	173261	1271268	173822	656029	12299676	3246379	251850	137564	0	869665	135657	63540	0	17806172	0	222025	479308	82031	398578	482384	172821	451842	0	42308	69611	0	135384	889636	158101	3167026	48349	197044	42780	167308	41712	3396348	0	0
Oak-DA S3	3824676	631427	49722	0	0	601051	0	74437	103630	1289372	609651615	173905	1248111	1455332	666887	13579042	4896516	452902	164696	0	8558955	131803	70296	0	2888725	0	715630	517684	85317	375497	0	2146816	458209	102194	38503	71470	0	107739	1058290	162340	6930920	95880	188190	33974	0	328560	43642	0	0
Oak-DA S4	7645490	1545470	55804	0	0	587907	0	70143	97974	1879587	596036089	161437	1140670	3210062	666002	124000281	2053634	274050	151309	0	11185010	114893	74492	27222	191616	0	673874	496393	99217	381724	29612	4370020	440604	189911	38632	71252	0	134476	1057874	190735	6549577	86873	194125	43449	0	330194	48875	0	0
Oak-DA S5	8315350	1637568	63070	0	0	636049	0	74237	105080	2275690	633798568	162643	1205447	3788577	686003	129106354	1631628	232720	139369	0	11585416	109545	77001	0	132020	0	692015	494406	83199	389536	0	5215078	491641	193156	38677	80518	0	104679	1085369	178042	6954551	91892	178498	45735	0	301083	44700	0	0
Oak-MA S1	83073	0	0	0	0	168797	13715	57513	147831	66087	542523972	0	361777	0	97098	1084320	0	0	82487	32069	190039	0	300784	0	78681	0	74057	122532	43724	122062	157112	90220	135900	0	188724	0	0	222504	376052	0	2468692	43052	71529	26173	291209	0	6833359	0	0
Oak-MA S2	70809	0	0	0	0	166918	14760	48193	153292	149813	501310958	27806	344640	0	87982	13033698	0	0	84428	0	175235	0	297923	0	72790	0	80453	111080	67778	113143	139506	116077	132676	0	181555	0	0	233695	357851	0	4022977	72318	73788	27907	234516	0	4689639	0	0
Oak-MA S3	4650283	887295	138708	0	0	230490	0	51755	159257	16571652	578086002	51058	380580	0	212815	30551672	0	0	86435	0	212668	0	306563	46015	18091	0	238980	135732	63148	134744	18924	31215994	132038	185556	173196	0	0	196355	440606	0	10670002	147128	78592	36265	0	0	37809	0	49366
Oak-MA S4	9361720	1623168	156788	0	0	168507	0	48542	169384	17786977	565520190	57369	358573	24568	194211	32125855	0	0	88843	0	228534	0	342342	47960	0	0	246991	117915	63045	108052	23811	37493536	144022	184624	179969	0	0	212631	443087	0	11099723	148864	84779	29617	0	0	37381	0	138979
Oak-MA S5	8185149	1490948	147313	0	0	138752	0	58836	162873	17001449	556157274	0	349968	24489	157012	31006801	0	0	94112	0	229571	0	326935	56826	0	0	253560	98194	54945	112315	18988	37677560	123653	165712	182940	0	0	176608	427039	0	10729662	142533	75631	25938	0	0	43318	0	297467
Oak-PAA S1	60176	0	0	0	0	45235	22478	34504	1054900	64634	568446556	0	53653	0	32301	1823393	0	0	67037	0	64143	0	618778	0	117037	0	60587	243765	43411	210572	173943	47675	1721439	0	0	0	0	311961	408390	18938	87379	0	60195	26994	28107	0	484564	0	0
Oak-PAA S2	135838	0	0	0	0	60717	24293	37533	1198485	498714	604185064	0	71897	0	51854	115513273	39940	0	62882	0	70113	0	662073	0	111480	0	89224	264614	49659	204032	122324	515834	1752950	0	0	0	0	206781	462984	21152	275961	0	73517	29336	11570	0	178440	0	0
Oak-PAA S3	5717098	1231718	172789	0	0	43684	26394	37911	1207437	6834182	589514756	0	66612	58275	36959	218811756	56940	0	51853	0	123442	0	666491	0	0	0	175598	208238	42014	191315	80793	9890006	1747226	210056	0	0	0	191772	477827	22801	432426	0	85731	30843	0	0	21189	0	0
Oak-PAA S4	9854936	1782830	188900	0	0	27878	19397	30329	1173930	9131548	560091844	0	61627	76338	0	291307507	0	0	58396	0	126603	0	669838	19238	0	0	185888	164344	34520	167817	122402	21969249	1798343	306318	0	0	0	227223	453073	17886	441535	0	84956	25429	0	0	16282	0	0
Oak-PAA S5	8892052	1708189	181825	0	0	35846	20805	37566	1173268	9538509	567073786	0	57181	103724	36207	290234069	0	0	59755	0	124787	0	655001	0	0	0	177221	181145	43780	176053	109431	22638373	1740237	403845	0	0	0	192050	467558	22370	452737	0	76050	26250	0	0	17999	0	0
Willow-DA S1	121241	0	37717	0	0	975330	56843	71251	193497	374164	605368607	175855	435352	15866	657482	0	67222	0	600878	0	127051	98296	139782	0	11626038	0	136197	1041380	102173	855205	984695	3937327	61121	0	22258	47950	0	147404	78651858	45612	713093	0	348962	84773	357617	0	9403007	0	0
Willow-DA S2	529903	158641	147931	0	0	837012	52787	77347	184314	1369760	565207895	126344	395409	68245	517124	16325935	655642	0	546186	0	895745	79477	110272	0	8591037	0	438105	886658	100625	756104	665657	4609220	48463	43525	0	39037	0	84148	69371695	54553	5551550	99697	326908	64661	96888	65144	1734348	0	0
Willow-DA S3	7479419	1217274	255883	0	0	858145	51027	76247	140644	4987998	568033210	136981	396914	304228	533555	16067096	564447	0	539887	0	5284622	68878	103586	0	1405293	0	1168125	821961	96837	765160	57690	11215610	42887	134099	21637	56078	0	136797	71954255	72364	8036699	135061	360730	74174	0	242745	59291	0	0
Willow-DA S4	13421410	2237948	232755	0	0	848800	41321	78387	135778	5994484	582361602	120710	388139	576128	547292	16981236	230007	0	542871	0	6605109	55819	114408	0	143496	0	1212916	847253	95820	801229	75918	14862499	31405	218408	18935	51699	0	118008	74999489	67464	8213685	134819	363203	72301	0	240454	58657	0	281671
Willow-DA S5	13380509	2321520	252024	0	0	764911	50896	83464	147375	6356255	581843327	102287	405976	630340	494864	17433761	157507	0	546182	0	6954483	70097	113684	0	55224	0	1228979	797535	113369	722235	62966	15383043	31717	228446	0	51190	0	0	75350601	69989	8483513	143153	353863	74271	16322	216596	68860	0	690003
Willow-PAA S1	15041556	0	0	0	0	99595	20395	35451	2179908	180688	578425111	57635	96879	0	202192	0	0	0	98889	0	64956	0	6199531	0	163654	0	133207	1771523	60855	1211900	265105	225912	736021	172681	0	0	0	239881	3475100	39598	216645	0	157247	53986	50520	0	837265	0	75331
Willow-PAA S2	15004719	0	0	0	0	95249	22532	37230	2050129	449588	570755780	48526	83262	20437	149885	125621152	133607	0	89218	0	79007	0	5783179	0	154104	0	147114	1510268	49347	1059371	212134	541228	708283	120463	0	0	0	206538	3364536	37537	378527	0	134466	43323	30602	0	510651	0	0
Willow-PAA S3	43528228	942432	105544	0	0	84626	24028	36264	2250528	7956759	588824050	43675	101397	153217	162852	143300979	274685	39403	102584	0	141500	0	6105407	0	53630	0	261507	1535000	56157	1131867	73508	9979176	729876	288847	0	0	0	248046	3701530	43935	785271	0	160614	47798	0	0	21947	0	0
Willow-PAA S4	83107619	2241328	111076	0	0	102457	0	36442	2260297	11755117	588574708	41657	97808	258519	170031	176289274	89951	24708	102364	0	158138	0	6203481	0	0	0	267454	1537056	54557	1195498	256325	38106602	772038	615121	0	0	0	208478	3783834	57305	780458	0	164563	53073	0	0	0	0	0
Willow-PAA S5	72808784	2051115	114089	0	0	98227	0	33175	2282500	12172008	587390026	35305	95896	297569	174500	170091302	86330	24469	101794	0	158921	0	6327972	0	0	0	271612	1606805	55617	1234307	286970	39465729	785950	632327	0	0	0	184529	3816973	62130	802394	0	156761	58866	0	0	22212	0	0
WS-CA S1	83137	0	0	0	0	468771	0	176621	1087170	25815	156793	21293174	18412	0	162373366	0	1375191	84617	27474	0	216535	32306	375186	0	136789346	0	0	0	0	20976	65383	0	156143	0	0	180625	68476	0	287325	0	0	30326	140808	71498	0	0	183406	0	0
WS-CA S2	314855	152353	35855	0	0	1187914	0	170379	978740	135083	141065	16668396	0	1567786	122790076	10685746	30707147	1456749	31098	0	5727145	0	304428	0	103381904	0	0	0	0	19177	50993	57578	139151	0	0	175299	66851	0	285953	0	98868	33891	138232	55540	0	201564	42267	0	0
WS-CA S3	12660579	1958478	118344	0	0	1877341	0	193590	1040805	2417270	160391	14046388	32395	38010449	111483153	12662840	54204889	2722291	30737	0	92894309	0	331548	0	2033526	0	59539	0	0	13762	90894	2696556	112998	134086	0	195200	67949	0	341861	0	143479	36510	145233	55703	0	1599468	0	0	0
WS-CA S4	23656996	3739764	176273	0	0	1996880	0	184827	1008661	12376565	165052	14980370	0	124712798	132524958	13030148	2627812	420462	29169	0	105223820	0	318578	0	192444	0	71957	0	0	19370	165107	13452437	157579	480438	0	177337	64558	0	326758	0	122608	34854	177727	55475	0	946876	0	0	0
WS-CA S5	24187945	3688034	170115	0	0	1832136	0	186773	997724	15652569	171129	13293752	0	126928683	115559675	13052504	1804987	278478	29822	0	105551668	0	309561	0	166238	0	60663	0	0	19274	146615	14419768	136392	469181	0	188459	61222	0	342854	0	143649	26107	156144	53178	0	811768	0	0	0
WS-MA S1	154096	30022	0	0	0	271158	44641	129923	2187415	79606	652137902	479643	569767	0	2008448	88941	56957	0	328602	0	0	0	1303498	505596	506119	1218520	351501	1180310	136620	993241	44223386	186685	784023	0	476803	0	40667	184115	53755488	144124	929871	1530549	379775	468848	3307546	0	251137850	0	0
WS-MA S2	240620	0	0	0	0	272031	40515	125927	2026428	406544	630312252	457352	552139	52493	1919273	20107935	327507	175917	338878	0	80585	0	1179504	406059	493952	1145382	1166231	1111187	120430	937041	39840648	366901	760552	39460	478536	0	42027	109765	52372258	149481	10245694	1780550	356480	424012	2722851	0	189499124	0	0
WS-MA S3	7215240	2449744	90568	0	0	306270	40040	127947	2088259	10804426	670314870	493246	577957	424155	2045850	20887952	1017569	590370	367878	0	224299	0	1227526	451465	283730	1230402	26809272	1046989	170211	737062	7465145	14922534	793902	120103	478080	0	48820	120289	60630020	0	228071507	8819644	376661	453586	63056	0	800018	0	0
WS-MA S4	14350951	5001118	98351	0	0	292929	38655	114498	1912156	11593019	648551508	466999	545574	755298	1932608	19723700	512101	488439	336805	0	329526	0	1138114	446504	99704	1126920	45059186	1075662	153823	662205	221654	26554684	783946	132598	458067	0	44274	148471	60416121	0	220892334	8502759	403141	461413	25710	0	121218	0	71909
WS-MA S5	15424042	5153471	107595	0	0	263951	34602	114557	1985702	12742139	658663234	489336	557912	894644	1921667	20880226	411462	362742	369064	0	347044	0	1152900	461559	106806	1184285	47034890	1035234	168748	656072	127159	28564584	749446	137000	458822	0	41954	113238	63313515	0	222218863	8628229	384491	442717	33163	0	149936	0	173543
[truncated: 80 more columns]

## Sheet: EC-GC-MS results
	[2] pyruvic acid	[3] furfural	[4] ECF 001 Ethylcarbamate	[5] ECF 022	[6] 2-furanmethanol niet gederv.	[7] ECF 002	[8] ECF 003	[9] ECF 004	[10] ECF 023	[11] oxalic acid	[12] ECF 005	[13] ECF 024	[14] 2-furanmethanol acetate	[15] ECF 025	[16] ECF 006	[18] ECF 008	[19] furoic acid	[20] levulinic acid	[21] propanedioic acid	[23] ECF 027	[24] ECF 027b	[27] glycolic acid	[28] 4-aminobutyric acid	[30] lactic acid	[31] furfurylalcohol	[32] ECF 054	[33] benzoic acid not derv.	[34] succinic acid	[35] benzoic acid derv.	[36] fumaric acid piek 2	[37] ECF 010	[38] ECF 055	[40] phenylacetic acid	[41] alanine	[42] glycine	[43] ECF 011b	[44] ECF 030	[45] ECF 030b	[46] ECF 012	[47] ECF 056	[48] ECF 012b	[49] ECF 013	[50] keto-glutaric acid	[51] ECF 014	[52] ECF 015	[53] valine	[54] ECF 015b	[55] ECF 016	[56] ECF 031
Bag-CA S1	0	50116986	405247	619656	1200823	83085	128917	540094	1273301	0	340324	114700	67422	43086	2557917	5378	200508	51610470	55143	843965	410981	86387	0	368620	1032973	0	0	149926	0	62017	31928	0	0	7433026	8436887	142103	48719	23869	95345	0	59069	0	69322	254176	486604	785615	161306	1037510	0
Bag-CA S2	0	18328490	401336	514238	6482442	84278	146590	512093	1289254	0	330752	81246	345687	0	2348650	0	656340	53219384	60244	795359	329724	99151	0	504034	5702819	329242	0	240498	0	71375	41821	0	0	7477454	8196419	182434	42898	27076	344486	0	70256	0	69253	277533	460999	638971	164342	1104836	0
Bag-CA S3	0	144656	39945	190072	13893352	91221	182155	647256	1221595	0	406505	0	694121	0	3015709	0	1170544	56201996	62582	662037	238169	99257	0	1547171	12605831	3091702	0	1573404	0	85568	31354	0	0	2885066	5990277	248652	0	15403	420390	0	85836	0	107602	259431	544473	199070	165705	836599	0
Bag-CA S4	0	399505	43875	114436	14606032	108635	390564	940068	1509370	0	634935	0	779399	0	4572218	0	1369687	62105921	80318	932077	254597	110319	0	2684499	14959194	14258849	0	7246272	0	230869	27312	24219	24871	733665	260837	447899	0	0	344136	0	246484	0	160487	257296	823998	216693	169498	390082	0
Bag-CA S5	0	468746	65962	196174	15538507	118717	355453	1012488	1481172	0	666168	0	865217	0	4625043	0	1341126	65367577	81019	1057625	229491	110000	0	2697351	15230613	16150092	0	7638219	0	249370	40941	30932	24922	2044274	728676	472635	0	0	361602	0	282162	0	136424	233585	830068	391866	166334	442563	0
Bag-DA S1	0	699423	2261961	237757	368240	114075	164927	599217	4583402	0	391226	94454	0	0	1837059	0	161130	205511	106833	768436	278459	275153	0	858749	372100	461811	8201711	448483	3332030	59509	45280	0	483300	10859283	5391559	56069	53655	23263	0	0	0	24092	32078	97482	740826	2989537	0	2954041	3646858
Bag-DA S2	0	490347	2364928	205373	618329	116672	154753	727635	4571558	0	453357	93487	17923	0	1721077	54910	179558	194820	114635	775942	257352	269044	0	834465	606442	686026	9499057	474632	3342644	61139	42661	0	508333	11097897	5532215	59203	47599	19335	27213	0	0	27254	34743	100131	736031	2901610	0	2991738	2058601
Bag-DA S3	0	245741	78456	28190	797133	218929	589991	910983	5257109	0	618935	0	26169	0	7974788	143902	225753	242144	137577	606832	93628	330560	0	2390075	832296	4327045	9413053	3590173	3636623	123179	37830	0	499356	460897	1825513	494174	0	14724	34998	0	0	0	188392	93880	1015530	60452	0	2753549	2335807
Bag-DA S4	8386423	265194	69014	47255	776212	170114	721848	1203744	5210214	0	869276	0	21130	0	10209983	163967	209131	246268	139534	577633	74570	340473	0	3190302	936174	9776472	9682210	7700313	3582652	226316	30446	0	508493	388983	432260	605879	0	13974	56909	0	82518	0	269054	87547	1346106	38913	0	2310167	1204847
Bag-DA S5	8206822	215694	94656	45685	724031	141900	682955	1054291	5005694	0	715355	0	25283	0	9843127	152206	211327	232803	129318	639142	80358	320832	0	2929351	922986	10725629	7397111	7698312	3728024	200870	31840	0	521759	1216908	957848	580887	0	0	42583	0	92625	0	274797	91060	1348620	67818	0	2360913	739258
Bag-MA S1	0	0	2107991	98677	0	0	255079	1097549	2117949	0	869794	45380	0	0	1988721	56999	46805	0	201315	681186	176813	255158	0	1650277	0	536803	8448759	272756	3213308	62815	39608	462132	341368	9371894	3065869	284105	0	0	0	0	0	0	0	0	1361079	2842026	0	2218126	946460
Bag-MA S2	0	0	1890139	95361	0	0	210171	1049758	2008622	0	815841	43412	0	0	1890275	59960	45262	20550	195723	540754	173158	251165	0	1665249	0	404979	7832068	365401	3224860	69698	47962	458568	366000	9174776	2945810	256574	0	0	0	0	0	0	0	0	1320241	2782041	0	1917516	1325716
Bag-MA S3	4599867	0	99705	63000	0	0	239395	1025712	2071916	0	834041	0	0	0	4452709	158439	50827	23715	217514	628603	72134	291027	0	3279154	49574	2025234	7433063	1377252	3431503	117476	32163	479024	360439	5646273	2591034	432946	0	0	0	0	0	0	49234	0	1683056	56080	0	1637765	500710
Bag-MA S4	11530547	0	0	0	0	0	394161	1660156	2209688	0	1434486	0	0	0	6304207	149941	70121	25749	223543	713065	81252	328380	0	4507585	68565	4968483	7877584	3739926	3342048	157866	25689	502527	378343	529847	782870	479642	0	0	0	0	0	0	74860	0	2582374	34507	0	1515674	455590
Bag-MA S5	8231281	0	0	0	0	0	449591	1584787	2138961	0	1203546	0	0	0	5941226	119304	58606	34001	221827	689508	69626	303881	0	4408869	50365	5241183	8161538	3735479	3334952	159605	39615	509166	385563	1053665	1126046	507042	0	0	0	0	0	0	86455	0	2708168	53521	0	1564549	428009
BS-CA S1	0	24279823	1340189	819427	3144263	0	108105	1939739	1531178	0	3232756	180759	127273	60847	1741309	505873	149063	94990060	1597747	1504973	405954	72932	0	395980	2205223	191984	0	227363	0	1220655	36853	0	72401	24341210	23420516	210295	70622	31563	70427	0	516368	30482	151761	248229	1175715	2509506	420489	3348569	0
BS-CA S2	0	2755883	1352320	812959	13194369	0	152162	2005179	1757877	0	3385949	168974	473720	0	1715260	450349	212733	95609637	1634156	1108499	436343	75318	0	546055	8212406	399812	0	319158	0	1341312	34628	0	69733	25817585	25804571	206110	68862	40116	142382	0	526799	30482	124542	241159	1177687	2575150	453521	4056647	0
BS-CA S3	0	960785	142659	906589	15406322	0	232519	2472497	1948866	0	4455516	0	558059	0	2897523	552336	252980	105466283	1779780	624764	173551	92157	0	1136491	9699981	1710315	0	1199970	0	1624537	32067	0	94642	27885986	23016561	422402	55467	30430	146234	0	604501	0	138531	318532	1627220	533410	491113	3692479	0
BS-CA S4	0	0	0	324650	15599384	0	326242	2940245	2421609	0	5217669	0	648694	0	4397834	536700	299305	119561266	2048487	678342	205183	101923	0	2609399	10716797	5927325	0	3670281	0	2284771	36140	51863	114530	9954184	11061560	715297	0	27093	151634	0	752340	0	195335	292865	1849443	467339	544145	2604098	0
BS-CA S5	2572842	0	91737	365239	15898157	0	369314	3233731	2663900	0	5294631	0	626732	0	5548375	692493	332762	131405139	2019691	1090755	276787	123771	0	2379016	11764711	10014003	0	6217365	0	2506186	31985	51552	132611	9274848	5282836	970662	0	0	145570	0	777629	0	280334	267454	2192435	564857	575859	1907519	0
BS-DA S1	703849	957233	2308073	333582	113180	1071771	452982	1153337	4704914	0	898891	129173	0	0	2509407	68317	315528	1024582	595682	1314233	352532	781983	0	1017949	103432	318794	10221491	357579	3308660	474931	80519	0	403156	15042989	10416543	121243	83091	32264	0	0	729046	54828	98111	42878	1011645	3324029	206082	3803889	3194457
BS-DA S2	1042619	485580	2429939	322102	382073	994671	532658	1235930	4479579	0	797982	127497	0	0	2415304	0	341748	1106729	621127	1320725	305641	837608	0	1168524	310738	463941	10879308	434578	3234323	509952	139480	0	414848	15306517	10167159	123959	86979	29851	0	0	758935	46871	106838	42078	994330	3134930	204629	3369088	2443853
BS-DA S3	3708370	392430	233301	268134	386885	1077635	1284004	1525836	4686338	0	983110	0	13193	0	6342004	182468	343443	1133928	632192	843954	79564	884746	0	2386187	393699	1694819	12409391	1287948	3275407	602396	116234	0	440484	14138381	10264450	408225	0	19604	0	0	905378	0	204801	44046	1148023	807524	246764	3603799	1339938
BS-DA S4	4734181	497514	73221	76775	456806	1078393	1551976	2147327	4891403	0	1387521	0	14855	0	8742149	227883	382147	1178647	656004	1222767	78530	906152	0	3194638	421997	4225404	12035386	3017502	3457991	711140	106144	0	473208	3340055	5862755	534805	0	0	0	0	1035405	0	304677	47969	1473413	130798	325288	3458152	1118951
BS-DA S5	6559491	426455	84164	90244	423395	1025306	1516191	2235714	4873553	0	1424105	0	16516	0	8931892	227259	378475	1205230	650196	1183076	84506	869187	0	3110131	413865	4270203	14350963	3252463	3647576	702266	99989	0	456121	4022531	5885254	533232	0	0	0	0	982359	0	294273	48132	1501800	147645	312274	3423655	1104081
BS-PAA S1	0	0	1419178	579903	0	274453	0	982328	6976151	0	1618560	245739	0	0	1065543	82978	15411	33705	2252039	1163651	678548	120671	0	702798	0	426901	11937445	283176	2239532	192015	46710	0	195953	9879110	2487991	0	46201	25997	0	0	0	62578	0	32942	650252	2475693	0	2565716	238779
BS-PAA S2	0	0	1291506	664528	79761	241162	0	920322	7401141	0	1648084	255081	0	51552	1039221	89390	15266	42993	2237316	1943647	743009	141041	0	609997	0	410810	11262929	314407	2239986	199711	39668	0	173075	9435893	2288521	39361	74542	34010	0	0	0	78304	0	32093	609308	2397326	0	2508645	239728
BS-PAA S3	0	0	279233	612736	0	357451	425115	1286181	7792725	0	2077114	95484	0	0	4771014	162639	21797	52255	2367931	661468	329842	165542	0	891285	0	1498083	12030190	1143225	2346632	215146	36130	0	239174	9378645	2768328	103207	55937	34746	0	0	0	0	85758	35153	812775	802096	0	3027326	197998
BS-PAA S4	6583660	0	98806	197067	92199	383721	819297	1835077	8760204	0	2835435	40662	0	0	10044064	153086	37650	54991	2652377	861580	301836	154975	0	1200606	0	5249564	13146169	3987114	2577529	284793	34297	0	265311	2078049	444937	203997	0	0	0	0	0	0	180794	0	1512849	84915	0	2062576	184704
BS-PAA S5	6531609	0	90536	268016	101965	307629	874069	1905558	9135893	0	3221598	53972	0	0	10312332	192165	41559	48685	2589225	814564	285326	165518	0	1167302	0	4867081	12478006	4229798	2569371	316300	39235	0	251710	2859629	548150	228858	0	0	0	0	0	0	179311	0	1604426	126182	0	1905630	222979
CS-CA S1	0	49189721	2529286	1036490	1023863	236829	0	1074828	1191053	0	976117	325916	44246	121842	938037	919739	253927	85523511	328610	1225846	597650	199927	0	436561	687354	622908	0	436140	0	176846	153904	0	152427	39088675	41955437	276869	146989	61133	36188	0	214638	66827	127128	170577	523808	3662752	269412	5939063	0
CS-CA S2	767752	19203042	2533416	1025134	7749982	256814	143690	1002115	1256901	0	926648	306000	296475	95064	899990	729463	699346	94908852	312967	1275593	502036	217038	0	619102	5831716	943830	0	601438	0	173224	161466	0	149194	43716765	49961067	265799	136529	56202	219557	0	205701	49863	121910	173809	583362	3801977	318945	6070614	23557
CS-CA S3	1509566	454095	1597715	1088859	17959109	282140	257174	1170247	1323595	0	990594	0	648748	35466	1328703	1037550	1264729	105139433	324541	693850	135170	230325	0	1655645	12216267	3343555	0	1750150	0	203698	149822	0	175223	46865562	52903769	294485	113640	43968	329269	0	255884	0	251922	211078	530513	1084513	290016	6026671	55836
CS-CA S4	3447984	571480	710564	926655	18171917	269278	498579	1433238	1376489	0	1328032	0	649963	0	2645688	1172500	1320215	110193385	334654	959715	200106	226701	0	2256436	12180151	4257930	0	2349441	0	255093	156109	0	190748	38445489	43254146	406628	125005	48665	312591	0	296427	0	391540	185654	704217	512389	276165	6076796	26307
CS-CA S5	2183874	512573	739028	1004655	18090933	287196	496625	1306714	1360906	0	1183944	0	683857	0	2654612	0	1334507	108907625	352484	912516	159730	224750	0	2261892	12652293	4271020	0	2398338	0	249313	123313	0	168000	39948760	44549202	352178	126339	47818	299476	0	289128	0	334500	177354	652187	729867	312184	5816331	21801
CS-MA S1	0	0	2759215	1228591	0	796272	3382136	1099382	32670058	0	886134	337756	0	61348	38945773	0	60818	257705	4342875	1818838	796504	923025	0	5748043	43246	2655176	18192575	2819652	3277074	689270	72402	2062389	1015426	25833476	18459384	5195347	154234	42637	0	0	193176	86536	0	0	584190	4435218	0	6888575	735254
CS-MA S2	0	0	3420846	1602930	0	1102341	4638610	1132568	44267253	0	935216	450693	0	84022	52176753	0	76565	333412	6050456	2450720	1049534	1245896	0	7917020	53184	3750614	24305970	3929458	4223694	921040	81159	2645496	1350385	35032665	24654060	6883757	197584	65549	0	0	311038	134432	0	0	747721	5740087	0	9597784	947185
CS-MA S3	0	0	1514313	1658048	0	1144770	4607103	1286721	44661986	0	1162448	290350	0	56774	54658135	0	90706	307627	5736000	1528962	373738	1214518	0	7646949	54854	4500636	22263505	4461621	4540817	947834	54865	2579366	1331387	35457370	23294465	6629414	198005	50864	0	0	227217	0	0	0	871642	3405681	0	9877773	773528
CS-MA S4	0	0	139925	1781673	0	1196954	4864619	1569487	46929235	0	1386703	118038	0	0	60343784	187279	101272	304693	6243760	1515553	281324	1378267	0	9124216	67446	6005662	25990207	5905380	4638195	1197694	49819	2803935	1448463	43843425	23804383	7039983	168418	61780	0	0	370118	0	0	0	1037014	1056281	0	10145896	728475
CS-MA S5	2773129	0	123473	1316457	0	829170	3465207	1088090	34770782	0	985538	86168	0	18007	44071788	104255	61733	259022	4304930	994042	206034	995628	0	6459506	49220	3558851	22968835	4536765	3638782	876645	41617	2104944	1060842	31949877	17448611	4909421	115115	43397	0	0	231091	0	0	0	678240	789296	0	6976111	643904
Oak-CA S1	0	28955082	499284	179302	1107376	0	199263	1192118	3885432	0	1638437	0	91191	0	3938985	541050	157828	58135920	84823	662697	276408	74405	0	684194	690138	1141046	0	648387	0	298091	21902	0	31337	2937421	2997545	554433	25987	21077	0	0	0	0	46050	177272	616057	472645	396859	409250	0
Oak-CA S2	0	25272446	566475	192734	1918487	0	281001	1512201	3927232	0	2224876	0	165101	0	4235971	589880	236641	51022728	87136	665880	369686	89473	0	788593	1290095	1158768	0	657170	0	311461	36593	0	32410	3030296	2816308	554976	0	0	0	0	0	0	74850	180177	714157	514327	399840	430539	0
Oak-CA S3	0	0	0	59957	15913106	0	305127	1431773	4351107	0	1831547	0	1105449	0	5440934	544702	1065497	67639195	91813	717588	248836	85198	0	1713241	10567832	3403060	0	1713763	0	335826	24049	0	130394	457552	448034	573895	0	0	55448	0	0	0	40954	198149	673113	89473	398773	221197	0
Oak-CA S4	478861	0	0	0	15559445	0	381840	1631130	4275290	0	1999824	0	1134595	0	7021246	819604	1085474	72637191	95691	788136	245815	81032	0	2252378	10714090	8825888	0	4523351	0	463468	21081	0	161503	213767	55006	729491	0	0	98890	0	72974	0	53988	184346	772767	81527	402317	229014	32480
Oak-CA S5	0	0	74141	137454	16466753	164211	400245	3131153	1717797	0	3700876	0	886461	0	5024187	380304	1329612	58456136	86510	1023291	194877	131829	0	2536733	13622627	16810947	0	7798206	0	297084	34085	0	28019	2010603	689245	448024	0	0	165503	0	288439	0	58549	231809	1650936	442724	199016	382600	71593
Oak-DA S1	0	4061221	2774240	439536	615262	161718	186663	838950	7283439	0	818209	255242	41170	0	2662710	0	182610	316704	84009	1261004	579151	421520	0	832442	669469	905532	10301170	936135	3582783	283505	56257	0	2210884	9671494	2605950	115676	49526	137696	23427	0	115899	0	0	123554	496205	3167037	0	3142640	6678613
Oak-DA S2	0	1897391	2803455	421920	1590914	180471	218168	886157	7925312	0	779292	263680	88939	0	2913208	0	242707	342376	85166	1362545	390926	451754	0	808174	1571991	1067501	10626342	1095597	3621382	291979	65827	0	2275435	9857622	2623886	136983	73345	110205	46220	0	172269	0	0	136863	519915	3028693	0	3108024	5008749
Oak-DA S3	476858	530932	1234666	205401	2061195	173094	490294	1089240	8057972	0	847171	86076	132662	0	6340571	75813	261441	353138	85296	851459	97438	493234	0	1595648	2468849	1561110	11056824	1591849	3716436	335398	53915	0	2329289	5086245	2063394	194823	40601	75681	75027	0	96910	0	26272	136328	510724	282400	0	3352111	4140660
Oak-DA S4	8013609	680397	0	0	2209773	200751	836210	1354806	7862191	0	984152	69950	132467	0	10910799	116205	263061	360983	99275	1157352	83523	552548	0	2668091	2670683	2353747	10565636	2283817	3535902	364896	40525	0	2170426	670507	897922	217758	38496	70709	81533	0	113076	0	65008	123382	739555	45687	0	3171452	2435143
Oak-DA S5	3421948	627594	0	0	2343421	169973	792420	1666329	7783826	0	1194029	66646	136971	0	11228203	133890	256074	397533	89649	1186634	177559	568338	0	2460825	2799814	2712449	12395904	2435662	3746691	374849	38295	0	2364978	1416042	1055742	246932	50626	92419	86687	0	143167	0	58599	125885	871263	68807	0	3285252	2235037
Oak-MA S1	0	0	2819622	142905	0	0	577324	1751295	2565336	0	1308652	99904	0	0	6367592	0	82843	47566	731447	696520	149722	252433	0	3712225	0	857674	6394672	695411	3504803	243970	58869	2436790	715294	10168618	2753820	1224019	0	0	0	0	129465	0	0	0	1483641	3046709	0	2524844	684929
Oak-MA S2	0	0	2429384	126457	0	0	501582	1657810	2336162	0	1385118	73248	0	0	5604143	60039	76381	41295	654876	463589	120654	254534	0	3741545	0	884208	6587053	666119	2986379	215887	58408	2302158	681864	9434934	2541561	1166071	0	0	0	0	0	0	0	0	1527611	2826435	0	2259857	355225
Oak-MA S3	1094550	0	1261520	121877	0	0	736643	2402753	2810837	0	2264476	38826	0	0	10627908	226013	105917	63562	740201	425090	96254	284469	0	5311831	0	2166555	7127880	1769071	3422290	304035	50524	2564555	814787	6672022	2130632	1435947	0	0	0	0	0	0	0	0	2511041	270161	0	2209760	255609
Oak-MA S4	16360516	0	0	0	0	0	1429079	1902073	4452887	0	1635474	37895	0	0	18793777	262016	109651	85534	681765	378844	76952	373900	0	7931643	38395	2512404	6724316	2314372	3198645	363818	64095	2593813	731068	484250	626807	2531229	0	0	0	0	0	0	253908	0	2851231	63282	0	2245542	357997
Oak-MA S5	5156513	0	0	0	0	0	886463	2633900	2656405	0	2632548	21578	0	0	13215764	230586	98086	82319	681989	402435	84245	313617	0	7771178	0	3204095	6144507	2708494	3129387	366354	50484	2518235	690291	1175774	774355	1584361	0	0	0	0	0	0	130606	0	3279553	69929	0	1959945	177131
Oak-PAA S1	0	0	1452443	103529	0	0	229663	1262983	847525	66278	1705405	53621	0	0	329654	94596	23844	0	989769	404848	152501	110651	0	544912	0	199231	9137916	135603	3027422	132154	30230	0	105889	13485027	2504007	93850	0	0	0	0	0	0	0	0	903453	3152214	0	2748834	445511
Oak-PAA S2	0	0	1553833	130420	0	0	247876	1185454	987190	60748	1718257	52062	0	0	356157	71526	22912	0	1064914	259635	154407	126185	0	614957	48217	204742	9647621	170321	2859456	128326	32666	0	109109	13750503	2575433	86178	0	0	0	0	0	0	0	0	852529	3082478	0	2558548	347704
Oak-PAA S3	3260082	0	74640	106182	0	0	347219	1582291	1158124	89772	2224442	25871	0	0	2790186	173142	35556	0	1215608	277418	0	152915	0	2166335	0	1960482	10158899	1301076	2996685	179032	36779	0	202560	12219730	3270960	217191	0	0	0	0	0	0	158239	0	1197591	713716	0	2590785	237521
Oak-PAA S4	7405430	0	72736	67050	0	0	557076	2166264	1231711	95511	3200635	0	0	0	4507440	248941	64959	23171	1310472	412460	54641	151439	0	3137028	49056	5354002	10950054	3651550	3166411	300761	35637	0	213793	4183473	1593877	262803	0	0	0	0	0	0	289618	0	1868708	249721	0	1963655	203416
Oak-PAA S5	4127223	0	79450	79606	0	0	552400	2609651	1253904	77146	3507027	0	0	0	4859252	255917	72752	21488	1322970	463498	56788	161089	0	3127972	51948	5540096	10730223	3980307	3206506	288660	38020	0	207399	6521296	1906617	311182	0	0	0	0	0	0	284582	0	2237951	215933	0	2146995	213204
Willow-DA S1	0	500035	2877064	717596	0	569727	272302	1405733	10352948	0	1296549	283833	0	43490	2636796	91144	244846	230065	142192	1720499	706303	455560	0	759597	111053	410315	10008508	431255	2940119	247336	64668	0	788679	13810165	10532153	133461	199816	80896	0	0	242641	68620	98803	0	1155883	3150262	0	4142002	1966702
Willow-DA S2	423048	167113	2833443	637939	288346	542345	306054	1334327	9605550	0	1261483	239736	27125	0	2568108	99450	246852	247104	142612	1386017	327497	478071	0	819034	260256	675795	10512129	607778	2713806	258084	64944	0	812543	14072031	10129389	131839	177143	72103	0	0	284156	0	83067	36331	1070859	2787454	0	3735357	1925771
Willow-DA S3	541377	0	773232	408496	320498	745374	826699	1786869	9121068	0	1773127	79650	34081	0	7921563	209175	256302	251812	156686	752898	59309	610899	0	1688074	299550	1734340	10576351	1504027	2901815	341921	50759	0	871157	10861161	8946113	302562	126483	63646	0	0	379081	0	144078	29443	1308363	695674	0	3994073	1344661
Willow-DA S4	1471740	0	0	169540	315716	763603	1238205	2200516	9148349	0	2114687	46206	28425	0	12777594	243135	263920	261903	159234	955484	49151	668488	0	2423040	328188	4198224	11599687	3297163	2841806	374526	50183	0	876591	3794627	6402590	459630	39146	56417	0	0	468906	0	231817	33326	1551582	252307	0	3628024	1152202
Willow-DA S5	1609847	0	96746	224996	333209	753634	1261197	2254271	9542230	0	2159469	60009	30559	0	12875397	245109	271411	271790	147139	1050907	68352	647992	0	2210905	298799	4551187	12212240	3376600	2906882	365703	49399	0	868771	5126522	6548296	445917	74102	58967	0	0	376043	0	216485	32109	1558810	353203	0	3851988	1090535
Willow-PAA S1	0	237178	1518869	734633	0	117422	12721042	1063470	6432386	0	1721603	490742	0	101977	377887204	62254	19904	32168	3249880	1322213	784750	164839	0	49991555	38644	490509	5607943	627271	2716891	137569	31540	0	103427	11305342	2458407	94146	0	49247	0	0	0	38568	0	0	754485	5333280	0	2876459	161003
Willow-PAA S2	0	169825	1570391	708361	0	186821	17689777	1122820	8173069	0	1775765	441926	0	83552	477631797	109692	25417	0	3680863	1748833	740468	245275	0	97688092	78026	1227676	11324333	573621	1990933	167971	45980	0	118615	13427390	2717510	160677	0	48092	0	0	0	37725	0	0	736031	5408030	0	3071497	137461
Willow-PAA S3	0	0	465107	603171	0	163545	19164530	1306742	8882756	0	2015330	254616	0	31270	512063745	124522	36384	42025	3665265	677227	316230	274611	0	105551736	138002	3096448	11737091	1335542	1867676	175120	31421	0	153461	12191998	3007539	315790	0	58949	0	0	0	0	103547	0	862870	2724977	0	3452667	123731
Willow-PAA S4	5829913	0	0	315987	0	154160	21289345	1782128	9577250	0	2672229	0	0	22377	477210250	176911	54222	30151	3818542	864379	155743	278138	0	118039538	154992	7289516	11883938	3697721	2065036	245204	36659	0	177665	3987647	1607250	464764	0	0	0	0	0	0	166406	0	1302688	66546	0	2681568	139721
Willow-PAA S5	3165305	0	0	297654	0	157496	20643816	1869430	9490943	0	2939008	0	0	13771	497827507	127961	50365	37652	3797649	896869	136969	280223	0	111542839	148753	7799556	12421821	3592877	1992404	261297	39814	0	172495	4466891	1729005	472667	0	0	0	0	0	0	180256	0	1282623	52038	0	2808941	148904
WS-CA S1	0	44982518	1160223	550529	947861	0	113671	2139006	1637859	0	2495175	112178	56824	42170	1452761	0	157192	38995052	608295	847721	333251	74754	0	378510	772906	322782	0	243015	0	222174	40486	0	28952	15166953	17079416	327136	53019	31044	47883	0	143521	0	126002	252655	1214882	1326123	193617	1603221	0
WS-CA S2	0	15526798	1041525	619006	7685765	0	121050	2136900	1619879	0	2527200	127292	336597	42018	1431211	0	509641	38780278	616433	846133	366044	78780	0	447845	5998158	500195	0	404804	0	239748	41266	0	34498	15459501	17366232	321365	57400	38326	186083	0	153208	0	118978	298349	1250947	1269088	229308	1949834	0
WS-CA S3	0	441080	62217	92189	13700670	0	212751	2607115	1764990	0	3042934	0	578413	0	2675685	0	920139	42113626	620900	660378	150641	93858	0	1711564	11286691	3743745	0	1832947	0	284223	31578	56630	96657	1267272	10758487	417844	0	0	196649	0	218186	0	260998	351453	1517728	203262	262581	630705	0
WS-CA S4	480992	403013	53040	150418	14052267	0	380796	3025297	1889980	0	3676005	0	562312	0	4722781	0	988144	44859202	658208	1042823	210440	89293	0	2954159	12317021	6313426	0	3554543	0	377818	20411	34632	110176	1153909	332174	603034	0	0	181513	0	271139	0	434143	264077	2043273	117424	278291	504394	0
WS-CA S5	0	418452	62819	136189	14492590	0	357038	3482614	1796517	0	4136507	0	607474	0	4645794	0	1044858	46101958	675024	1031121	203664	101883	0	3152319	12894888	6784641	0	3838481	0	414601	31363	41353	90220	1471815	378851	590077	0	0	176096	0	242809	0	422219	270150	2360146	155095	258937	528735	0
WS-MA S1	0	1408352	4027050	2244380	0	5246506	4907142	2574954	164962275	0	2904923	688671	0	110393	30161348	0	182281	2033429	30991951	3819049	1649169	2120053	0	3337286	111767	4015064	25341069	5905991	5226719	2668537	122765	280916	2183431	22732406	6528175	5069870	147054	99491	0	0	628573	331434	0	123635	1791253	5201040	299925	10056283	1859111
WS-MA S2	0	647452	3241804	1731726	330580	4157532	3582512	2001143	137664548	0	2198723	592758	41886	73699	24927208	0	162246	1616773	25289444	3226796	1452190	1654546	0	2911402	276049	4381821	22513123	5057927	4286932	1995670	90244	223915	1863757	18567043	5297829	4026508	149362	73087	0	0	506809	263060	0	116661	1333156	4322798	180691	8389767	1941826
WS-MA S3	0	0	1008611	1442763	581223	3814798	3819528	1979439	135766062	0	2155731	161327	66475	0	25447173	0	161272	1489362	23106769	1310437	532917	1635874	0	3074840	403421	5412624	21393445	5752746	3992324	1923067	53638	210462	1774799	14302527	4273319	3826649	163337	71256	0	0	438234	0	0	101808	1396649	809677	206639	7908640	1300719
WS-MA S4	1201699	0	154527	866534	553626	4590297	4868786	2381455	138212195	0	3060098	0	64410	0	30383515	0	164788	1634240	24497141	1696729	410213	1810978	0	3190446	502057	7848363	21352800	7576218	4196495	2445085	47770	256508	1839863	7908247	3201005	4090685	60208	62143	0	0	502395	0	66812	118651	1327825	190220	178133	6973016	777103
WS-MA S5	0	0	195440	826370	632991	4621561	4575927	2646152	134014676	0	3241077	0	76066	0	28748695	0	150973	1724061	24872172	1390307	461300	1825421	0	3428495	503133	9134862	22636721	8321400	4315916	2548303	62710	261160	1955731	8095701	3433944	4209513	86065	39773	0	0	572710	0	67258	121420	1741962	130805	212102	7346897	821651
[truncated: 65 more columns]
