# Supplementary material for: Identifying inhibitory compounds in lignocellulosic biomass hydrolysates using an exometabolomics approach
Source: BMC Biotechnol. 2014 Mar 21;14:22. doi: 10.1186/1472-6750-14-22 (PMC3998114; doi:10.1186/1472-6750-14-22)
Supplement: Additional file 4 — Lag-phase modeling results; Description of data: ‘sheet 1’ provides the selectivity ratios (SR) of lag-phase model 2, 5 and 6 (see Table 3), and their sums; ‘sheet 2’ provides the ranking results of lag-phase models based on the sum SR; ‘sheet 3’ provides the selected potential inhibitory compounds and to-be-tested compounds based on the ranking results. [file 1472-6750-14-22-S4.xlsx]

## Sheet: model results
The selectivity ratios of model 2, 5 and 6, and their sums
SR: selectivity ratio
EC: results of ethylchloroformate derivatization (EC)-GC-MS
EA: results from ethylacetate extraction (EA)-GC-MS
model 2	SR	model 5 t1	SR	model 5 t2	SR	model 6 ECt1	SR	model 6 ECt2	SR	sum EC		model 6 EAt1	SR	model 6 EAt2	SR	sum EA
[3] furfural	17.8527	[3]t1 furfural	13.3116	[3]t2 furfural	6.68392	[3]ECt1 furfural	8.5917	[3]ECt2 furfural	4.52337	50.9633		[2]EAt1 BE_001 2,3-butanediol	2.01498	[2]EAt2 BE_001 2,3-butanediol	4.48431	6.49929
[4] ECF 001 Ethylcarbamate	0.142734	[4]t1 ECF 001 Ethylcarbamate	0.0835521	[4]t2 ECF 001 Ethylcarbamate	0.153732	[4]ECt1 ECF 001 Ethylcarbamate	0.863887	[4]ECt2 ECF 001 Ethylcarbamate	1.17231	2.41622		[3]EAt1 BE_002	0.265247	[3]EAt2 BE_002	11.8629	12.1281
[5] ECF 022	0.512754	[5]t1 ECF 022	9.75517	[5]t2 ECF 022	9.6491	[5]ECt1 ECF 022	12.2354	[5]ECt2 ECF 022	11.6565	43.8089			17.3056	[4]EAt2 BE_003	4.68094	21.9865
[6] 2-furanmethanol niet gederv.	23.335	[6]t1 2-furanmethanol niet gederv.	9.67637	[6]t2 2-furanmethanol niet gederv.	22.4856	[6]ECt1 2-furanmethanol niet gederv.	6.47055	[6]ECt2 2-furanmethanol niet gederv.	14.3754	76.3429		[7]EAt1 BE_006 2-furoic acid	0.511526	[7]EAt2 BE_006 2-furoic acid	19.7568	20.2683
[7] ECF 002	0.0636769	[7]t1 ECF 002	1.00245	[7]t2 ECF 002	1.13004	[7]ECt1 ECF 002	2.65128	[7]ECt2 ECF 002	2.9439	7.79133		[9]EAt1 BE_008 sorbic acid (mEAt1n peak)	33.232	[9]EAt2 BE_008 sorbic acid (mEAt2n peak)	0.229891	33.4619
[8] ECF 003	0.622407	[8]t1 ECF 003	0.552815	[8]t2 ECF 003	0.235675	[8]ECt1 ECF 003	0.349078	[8]ECt2 ECF 003	0.23708	1.99706		[10]EAt1 BE_009 pantolactone	0.457758	[10]EAt2 BE_009 pantolactone	35.1217	35.5794
[9] ECF 004	1.03579	[9]t1 ECF 004	0.254273	[9]t2 ECF 004	0.254137	[9]ECt1 ECF 004	0.47722	[9]ECt2 ECF 004	0.391009	2.41243		[11]EAt1 BE_010	0.333461	[11]EAt2 BE_010	0.735489	1.06895
[10] ECF 023	0.0686432	[10]t1 ECF 023	0.107766	[10]t2 ECF 023	0.113714	[10]ECt1 ECF 023	0.516067	[10]ECt2 ECF 023	0.529749	1.33594		[12]EAt1 BE_011 2-phenylethanol	4.93704	[12]EAt2 BE_011 2-phenylethanol	2.84132	7.77837
[12] ECF 005	2.4052	[12]t1 ECF 005	0.236955	[12]t2 ECF 005	0.144474	[12]ECt1 ECF 005	0.243166	[12]ECt2 ECF 005	0.139113	3.16891		[13]EAt1 BE_012 benzoic acid	13.0265	[13]EAt2 BE_012 benzoic acid	4.52536	17.5519
[13] ECF 024	0.265895	[13]t1 ECF 024	2.55211	[13]t2 ECF 024	2.63135	[13]ECt1 ECF 024	4.26697	[13]ECt2 ECF 024	4.4202	14.1365		[14]EAt1 BE_013 levulinic acid peak 1	0.225167	[14]EAt2 BE_013 levulinic acid peak 1	10.5453	10.7704
[14] 2-furanmethanol acetate	25.6709	[14]t1 2-furanmethanol acetate	6.18049	[14]t2 2-furanmethanol acetate	16.3927	[14]ECt1 2-furanmethanol acetate	3.8191	[14]ECt2 2-furanmethanol acetate	10.9582	63.0213		[15]EAt1 BE_014 phenylacetic acid	7.58315	[15]EAt2 BE_014 phenylacetic acid	0.23297	7.81612
[16] ECF 006	0.10985	[16]t1 ECF 006	0.3397	[16]t2 ECF 006	0.329726	[16]ECt1 ECF 006	0.367729	[16]ECt2 ECF 006	0.37297	1.51998		[16]EAt1 BE_015	10.914	[16]EAt2 BE_015	13.3956	24.3096
[19] furoic acid	11.652	[19]t1 furoic acid	12.9326	[19]t2 furoic acid	24.3585	[19]ECt1 furoic acid	16.2023	[19]ECt2 furoic acid	20.4971	85.6426		[17]EAt1 BE_016 levulinic acid peak 2	0.191394	[17]EAt2 BE_016 levulinic acid peak 2	8.938	9.12939
[20] levulinic acid	6.49844	[20]t1 levulinic acid	13.76	[20]t2 levulinic acid	15.2494	[20]ECt1 levulinic acid	9.03621	[20]ECt2 levulinic acid	9.85767	54.4017		[18]EAt1 BE_017	8.98839	[18]EAt2 BE_017	2.37349	11.3619
[21] propanedioic acid	0.0469159	[21]t1 propanedioic acid	0.0640973	[21]t2 propanedioic acid	0.066376	[21]ECt1 propanedioic acid	0.304991	[21]ECt2 propanedioic acid	0.310194	0.792573		[19]EAt1 BE_018 5-HMF methyl keton	2.74366	[19]EAt2 BE_018 5-HMF methyl keton	16.3802	19.1238
[23] ECF 027	0.253198	[23]t1 ECF 027	3.3102	[23]t2 ECF 027	2.29054	[23]ECt1 ECF 027	5.8062	[23]ECt2 ECF 027	3.80908	15.4692		[20]EAt1 BE_019	0.352613	[20]EAt2 BE_019	8.81144	9.16405
[24] ECF 027b	2.61844	[24]t1 ECF 027b	2.77161	[24]t2 ECF 027b	1.73955	[24]ECt1 ECF 027b	4.1365	[24]ECt2 ECF 027b	2.39172	13.6578		[22]EAt1 BE_021 dihydroxybenzene	1.80334	[22]EAt2 BE_021 dihydroxybenzene	0.436768	2.24011
[27] glycolic acid	0.0658327	[27]t1 glycolic acid	0.116852	[27]t2 glycolic acid	0.113338	[27]ECt1 glycolic acid	1.01159	[27]ECt2 glycolic acid	1.01209	2.31969		[23]EAt1 BE_022	1.3076	[23]EAt2 BE_022	2.52857	3.83617
[30] lactic acid	0.125892	[30]t1 lactic acid	1.13204	[30]t2 lactic acid	0.735227	[30]ECt1 lactic acid	0.967804	[30]ECt2 lactic acid	0.709236	3.6702		[24]EAt1 BE_023 2,5-bis(hydroxymethyl)furan	0.994906	[24]EAt2 BE_023 2,5-bis(hydroxymethyl)furan	20.0434	21.0383
[31] furfurylalcohol	19.1681	[31]t1 furfurylalcohol	15.2743	[31]t2 furfurylalcohol	24.0514	[31]ECt1 furfurylalcohol	11.1148	[31]ECt2 furfurylalcohol	15.3176	84.9262		[25]EAt1 BE_024	1.87044	[25]EAt2 BE_024	0.586266	2.45671
[32] ECF 054	9.85368	[32]t1 ECF 054	0.16881	[32]t2 ECF 054	0.221402	[32]ECt1 ECF 054	0.127688	[32]ECt2 ECF 054	0.719157	11.0907		[26]EAt1 BE_025	0.206193	[26]EAt2 BE_025	2.18145	2.38764
[33] benzoic acid not derv.	0.0729904	[33]t1 benzoic acid not derv.	3.8512	[33]t2 benzoic acid not derv.	3.81843	[33]ECt1 benzoic acid not derv.	1.97102	[33]ECt2 benzoic acid not derv.	2.01943	11.7331		[27]EAt1 BE_026	9.18337	[27]EAt2 BE_026	0.161809	9.34518
[34] succinic acid	2.25796	[34]t1 succinic acid	0.0978208	[34]t2 succinic acid	0.238601	[34]ECt1 succinic acid	0.446298	[34]ECt2 succinic acid	0.840925	3.88161		[28]EAt1 BE_027 5hydroxymethylfurfural	0.0936236	[28]EAt2 BE_027 5hydroxymethylfurfural	7.57573	7.66935
[35] benzoic acid derv.	0.210541	[35]t1 benzoic acid derv.	7.11286	[35]t2 benzoic acid derv.	6.56257	[35]ECt1 benzoic acid derv.	4.02888	[35]ECt2 benzoic acid derv.	3.67292	21.5878		[29]EAt1 BE_029	1.01673	[29]EAt2 BE_029	0.0922563	1.10899
[36] fumaric acid piek 2	0.105984	[36]t1 fumaric acid piek 2	1.53775	[36]t2 fumaric acid piek 2	1.96515	[36]ECt1 fumaric acid piek 2	2.40936	[36]ECt2 fumaric acid piek 2	2.94226	8.9605		[30]EAt1 BE_030 4-hydroxybenzylalcohol	1.09581	[30]EAt2 BE_030 4-hydroxybenzylalcohol	0.137066	1.23288
[37] ECF 010	0.288906	[37]t1 ECF 010	6.11735	[37]t2 ECF 010	5.72156	[37]ECt1 ECF 010	9.71923	[37]ECt2 ECF 010	8.51067	30.3577		[31]EAt1 BE_031 2-hydroxybenzoic acid	0.402346	[31]EAt2 BE_031 2-hydroxybenzoic acid	1.17257	1.57491
[38] ECF 055	0.17881	[38]t1 ECF 055	2.75601	[38]t2 ECF 055	2.37485	[38]ECt1 ECF 055	1.61047	[38]ECt2 ECF 055	1.38196	8.3021		[32]EAt1 BE_032 3-Meox-4-OHbenzald.	0.461131	[32]EAt2 BE_032 3-Meox-4-OHbenzald.	0.470194	0.931325
[40] phenylacetic acid	0.0444052	[40]t1 phenylacetic acid	0.217735	[40]t2 phenylacetic acid	0.211589	[40]ECt1 phenylacetic acid	0.169944	[40]ECt2 phenylacetic acid	0.176598	0.820271		[35]EAt1 BE_035 3-hydroxybenzoic acid	0.127573	[35]EAt2 BE_035 3-hydroxybenzoic acid	0.532061	0.659634
[41] alanine	1.04141	[41]t1 alanine	14.1529	[41]t2 alanine	13.5926	[41]ECt1 alanine	17.8598	[41]ECt2 alanine	16.1592	62.8059		[36]EAt1 BE_036 4-hydroxybenzaldehyde	0.15289	[36]EAt2 BE_036 4-hydroxybenzaldehyde	0.127857	0.280747
[42] glycine	2.94253	[42]t1 glycine	65.3147	[42]t2 glycine	50.7889	[42]ECt1 glycine	54.1689	[42]ECt2 glycine	41.7253	214.94		[37]EAt1 BE_037 4-hydroxyphenylethanol	5.49417	[37]EAt2 BE_037 4-hydroxyphenylethanol	0.991163	6.48533
[43] ECF 011b	0.102804	[43]t1 ECF 011b	0.100769	[43]t2 ECF 011b	0.0926745	[43]ECt1 ECF 011b	0.297752	[43]ECt2 ECF 011b	0.236536	0.830535		[38]EAt1 BE_038 5-HMFurancarboxilix acid	0.112676	[38]EAt2 BE_038 5-HMFurancarboxilix acid	6.2039	6.31657
[44] ECF 030	1.13073	[44]t1 ECF 030	21.3035	[44]t2 ECF 030	15.9799	[44]ECt1 ECF 030	32.7568	[44]ECt2 ECF 030	25.4244	96.5954				[39]EAt2 BE_039 3-phenyllactic acid	2.66068	2.66068
[45] ECF 030b	2.72218	[45]t1 ECF 030b	9.19857	[45]t2 ECF 030b	11.5812	[45]ECt1 ECF 030b	10.878	[45]ECt2 ECF 030b	14.6756	49.0556		[40]EAt1 BE_040	10.736	[40]EAt2 BE_040	0.101406	10.8374
[46] ECF 012	15.6851	[46]t1 ECF 012	11.386	[46]t2 ECF 012	14.5201	[46]ECt1 ECF 012	6.9539	[46]ECt2 ECF 012	8.88404	57.4291		[41]EAt1 BE_041	18.4029	[41]EAt2 BE_041	10.1989	28.6019
[48] ECF 012b	1.60918	[48]t1 ECF 012b	8.59013	[48]t2 ECF 012b	14.8	[48]ECt1 ECF 012b	13.2753	[48]ECt2 ECF 012b	22.88	61.1547		[42]EAt1 BE_042	8.42264	[42]EAt2 BE_042	19.2578	27.6804
[49] ECF 013	2.07854	[49]t1 ECF 013	2.58209	[49]t2 ECF 013	1.32962	[49]ECt1 ECF 013	4.93374	[49]ECt2 ECF 013	2.46766	13.3917		[43]EAt1 BE_043	1.80891	[43]EAt2 BE_043	10.5469	12.3558
[50] keto-glutaric acid	8.72221	[50]t1 keto-glutaric acid	21.9591	[50]t2 keto-glutaric acid	17.8429	[50]ECt1 keto-glutaric acid	18.3377	[50]ECt2 keto-glutaric acid	15.2026	82.0645		[44]EAt1 BE_044 4-hydroxybenzoic acid	0.154815	[44]EAt2 BE_044 4-hydroxybenzoic acid	1.71214	1.86695
[51] ECF 014	2.61171	[51]t1 ECF 014	10.0301	[51]t2 ECF 014	13.4726	[51]ECt1 ECF 014	7.66086	[51]ECt2 ECF 014	10.5103	44.2857		[45]EAt1 BE_045 4-hydroxyphenylacetate	1.3505	[45]EAt2 BE_045 4-hydroxyphenylacetate	0.160377	1.51088
[52] ECF 015	0.171801	[52]t1 ECF 015	0.899709	[52]t2 ECF 015	0.992558	[52]ECt1 ECF 015	0.292168	[52]ECt2 ECF 015	0.336212	2.69245		[46]EAt1 BE_046 vanillylalcohol	0.301955	[46]EAt2 BE_046 vanillylalcohol	0.272214	0.574169
[53] valine	0.137915	[53]t1 valine	0.0662537	[53]t2 valine	0.0708553	[53]ECt1 valine	0.554319	[53]ECt2 valine	0.553036	1.38238		[47]EAt1 BE_047	3.75966	[47]EAt2 BE_047	0.41486	4.17452
[54] ECF 015b	1.5364	[54]t1 ECF 015b	9.37462	[54]t2 ECF 015b	11.0106	[54]ECt1 ECF 015b	8.40472	[54]ECt2 ECF 015b	9.48798	39.8143		[48]EAt1 BE_048	12.338	[48]EAt2 BE_048	2.98688	15.3249
[55] ECF 016	0.993814	[55]t1 ECF 016	2.21165	[55]t2 ECF 016	3.25127	[55]ECt1 ECF 016	4.86985	[55]ECt2 ECF 016	6.17756	17.5042		[49]EAt1 BE_049 octanedioic acid	0.163936	[49]EAt2 BE_049 octanedioic acid	13.6377	13.8016
[56] ECF 031	0.405372	[56]t1 ECF 031	0.773259	[56]t2 ECF 031	0.6022	[56]ECt1 ECF 031	0.280647	[56]ECt2 ECF 031	0.225308	2.28679		[50]EAt1 BE_050 vanillin	0.280935	[50]EAt2 BE_050 vanillin	0.157033	0.437968
[58] ECF 032	3.34801	[58]t1 ECF 032	1.39006	[58]t2 ECF 032	0.697091	[58]ECt1 ECF 032	2.42347	[58]ECt2 ECF 032	1.21421	9.07284				[51]EAt2 BE_051	29.0212	29.0212
[59] ECF 033	0.647921	[59]t1 ECF 033	0.192233	[59]t2 ECF 033	0.226735	[59]ECt1 ECF 033	0.116445	[59]ECt2 ECF 033	0.114795	1.29813		[52]EAt1 BE_052 vanillin	0.663519	[52]EAt2 BE_052 vanillin	0.152755	0.816274
[60] 5-hydroxymethylfurfural	13.6319	[60]t1 5-hydroxymethylfurfural	10.7834	[60]t2 5-hydroxymethylfurfural	9.85343	[60]ECt1 5-hydroxymethylfurfural	7.94341	[60]ECt2 5-hydroxymethylfurfural	7.28044	49.4926		[55]EAt1 BE_055 vanillic acid	4.32937	[55]EAt2 BE_055 vanillic acid	0.78793	5.11729
[61] leucine	2.84793	[61]t1 leucine	0.0881637	[61]t2 leucine	0.127859	[61]ECt1 leucine	0.56982	[61]ECt2 leucine	0.343255	3.97703		[56]EAt1 BE_056	0.23809	[56]EAt2 BE_056	5.94747	6.18556
[62] isoleucine	1.63566	[62]t1 isoleucine	0.449245	[62]t2 isoleucine	0.522038	[62]ECt1 isoleucine	0.393893	[62]ECt2 isoleucine	0.380586	3.38142		[57]EAt1 BE_057 3Meox-4OHphenyl AcA.	5.94638	[57]EAt2 BE_057 3Meox-4OHphenyl AcA.	0.30835	6.25473
[63] asparagine	0.156988	[63]t1 asparagine	4.00596	[63]t2 asparagine	4.798	[63]ECt1 asparagine	2.12649	[63]ECt2 asparagine	2.84507	13.9325				[59]EAt2 BE_059	0.0306653	0.0306653
[64] proline	0.0585964	[64]t1 proline	34.62	[64]t2 proline	30.3639	[64]ECt1 proline	26.1405	[64]ECt2 proline	23.2864	114.469		[60]EAt1 BE_060 dihydroxybenzoic acid	0.274244	[60]EAt2 BE_060 dihydroxybenzoic acid	5.90099	6.17523
[65] 4-hydroxybenzaldehyde	0.0848318	[65]t1 4-hydroxybenzaldehyde	0.191087	[65]t2 4-hydroxybenzaldehyde	0.182964	[65]ECt1 4-hydroxybenzaldehyde	0.163705	[65]ECt2 4-hydroxybenzaldehyde	0.156772	0.77936		[61]EAt1 BE_061	0.0865456	[61]EAt2 BE_061	0.344501	0.431046
[66] ECF 016b	0.45618	[66]t1 ECF 016b	2.28305	[66]t2 ECF 016b	3.22947	[66]ECt1 ECF 016b	4.71052	[66]ECt2 ECF 016b	6.40918	17.0884		[62]EAt1 BE_062	0.584169	[62]EAt2 BE_062	0.101939	0.686107
[67] ECF 017	0.70863	[67]t1 ECF 017	4.45332	[67]t2 ECF 017	3.94114	[67]ECt1 ECF 017	3.16088	[67]ECt2 ECF 017	2.63328	14.8972		[63]EAt1 BE_063	1.62104	[63]EAt2 BE_063	1.78702	3.40806
[68] ECF 034	0.142669	[68]t1 ECF 034	8.63823	[68]t2 ECF 034	8.17724	[68]ECt1 ECF 034	13.3083	[68]ECt2 ECF 034	12.8968	43.1633		[65]EAt1 BE_065 3-vanillylpropanol	0.528638	[65]EAt2 BE_065 3-vanillylpropanol	0.733564	1.2622
[69] malic acid	0.787497	[69]t1 malic acid	1.28313	[69]t2 malic acid	1.22805	[69]ECt1 malic acid	2.07093	[69]ECt2 malic acid	1.98223	7.35184		[66]EAt1 BE_066 3,4-dihydroxybenzoic acid	3.33912	[66]EAt2 BE_066 3,4-dihydroxybenzoic acid	0.509742	3.84886
[70] ECF 057	3.87082	[70]t1 ECF 057	1.63251	[70]t2 ECF 057	2.72062	[70]ECt1 ECF 057	1.75826	[70]ECt2 ECF 057	3.24284	13.2251		[67]EAt1 BE_067	4.21283	[67]EAt2 BE_067	2.81442	7.02725
[71] ECF 035	1.34168			[71]t2 ECF 035	3.7825			[71]ECt2 ECF 035	3.35931	8.48349		[68]EAt1 BE_068	0.122299	[68]EAt2 BE_068	3.04214	3.16443
[72] ECF 058	0.0446066	[72]t1 ECF 058	0.0994159			[72]ECt1 ECF 058	0.109744			0.253767		[69]EAt1 BE_069 syringaldehyde peak 1	15.9115	[69]EAt2 BE_069 syringaldehyde peak 1	0.459967	16.3715
[73] aspartic acid	0.071855	[73]t1 aspartic acid	3.15583	[73]t2 aspartic acid	3.07237	[73]ECt1 aspartic acid	6.52507	[73]ECt2 aspartic acid	6.16827	18.9934		[71]EAt1 BE_071 adenine	0.211812	[71]EAt2 BE_071 adenine	7.8381	8.04991
[74] citric acid	0.178764	[74]t1 citric acid	0.613644	[74]t2 citric acid	0.59905	[74]ECt1 citric acid	1.0701	[74]ECt2 citric acid	0.998982	3.46054		[72]EAt1 BE_072 syringaldehyde peak 2	0.519248	[72]EAt2 BE_072 syringaldehyde peak 2	0.130281	0.649529
[75] 5-HMfurancarboxilic acid	0.214281	[75]t1 5-HMfurancarboxilic acid	8.23841	[75]t2 5-HMfurancarboxilic acid	8.69421	[75]ECt1 5-HMfurancarboxilic acid	4.56556	[75]ECt2 5-HMfurancarboxilic acid	5.00095	26.7134		[73]EAt1 BE_073	0.802639	[73]EAt2 BE_073	0.516218	1.31886
[76] vanillin	0.615225	[76]t1 vanillin	0.213833	[76]t2 vanillin	0.390802	[76]ECt1 vanillin	0.201722	[76]ECt2 vanillin	0.142608	1.56419		[74]EAt1 BE_074	0.204196	[74]EAt2 BE_074	0.718974	0.92317
[78] threonine	0.941103	[78]t1 threonine	4.34297	[78]t2 threonine	3.64766	[78]ECt1 threonine	4.15448	[78]ECt2 threonine	3.02184	16.1081		[77]EAt1 BE_077 syringic acid	0.543699	[77]EAt2 BE_077 syringic acid	0.215171	0.75887
[79] serine	1.35185	[79]t1 serine	8.06666	[79]t2 serine	7.13538	[79]ECt1 serine	8.47296	[79]ECt2 serine	7.29863	32.3255		[78]EAt1 BE_078	0.0984279	[78]EAt2 BE_078	0.547217	0.645645
[80] ECF 059	0.63919	[80]t1 ECF 059	16.7512	[80]t2 ECF 059	16.6413	[80]ECt1 ECF 059	17.1154	[80]ECt2 ECF 059	18.6438	69.7908		[79]EAt1 BE_079	0.249809	[79]EAt2 BE_079	0.136106	0.385915
[81] methionine	7.35314	[81]t1 methionine	5.46401	[81]t2 methionine	4.28624	[81]ECt1 methionine	8.34635	[81]ECt2 methionine	6.73499	32.1847		[81]EAt1 BE_081 4-hydroxycinnamic acid	0.429699	[81]EAt2 BE_081 4-hydroxycinnamic acid	0.195613	0.625311
[83] glutamic acid	0.94787	[83]t1 glutamic acid	2.45575	[83]t2 glutamic acid	2.90467	[83]ECt1 glutamic acid	3.2665	[83]ECt2 glutamic acid	3.60552	13.1803		[82]EAt1 BE_082	6.64028	[82]EAt2 BE_082	0.488308	7.12859
[84] 4-hydroxyphenylacetic acid	4.88093	[84]t1 4-hydroxyphenylacetic acid	0.657582	[84]t2 4-hydroxyphenylacetic acid	0.557024	[84]ECt1 4-hydroxyphenylacetic acid	0.276399	[84]ECt2 4-hydroxyphenylacetic acid	0.248168	6.6201		[83]EAt1 BE_083	0.553205	[83]EAt2 BE_083	3.43384	3.98705
[85] phenylalanine	2.8618	[85]t1 phenylalanine	0.341504	[85]t2 phenylalanine	0.502785	[85]ECt1 phenylalanine	0.325653	[85]ECt2 phenylalanine	0.374222	4.40596		[85]EAt1 BE_085	0.42174	[85]EAt2 BE_085	0.581995	1.00374
[88] vanillic acid	0.0615585	[88]t1 vanillic acid	0.171462	[88]t2 vanillic acid	0.213097	[88]ECt1 vanillic acid	0.848844	[88]ECt2 vanillic acid	0.95404	2.249		[86]EAt1 BE_086	0.205888	[86]EAt2 BE_086	0.608074	0.813961
[90] ECF 060	0.808237	[90]t1 ECF 060	9.63755	[90]t2 ECF 060	9.39447	[90]ECt1 ECF 060	8.35798	[90]ECt2 ECF 060	8.0475	36.2457		[87]EAt1 BE_087 coniferaldehyde	0.160428	[87]EAt2 BE_087 coniferaldehyde	0.127644	0.288072
[91] ECF 036	1.66794	[91]t1 ECF 036	0.209883	[91]t2 ECF 036	0.128596	[91]ECt1 ECF 036	0.110373	[91]ECt2 ECF 036	0.137093	2.25389		[89]EAt1 BE_089	0.0934982	[89]EAt2 BE_089	0.59645	0.689949
[92] palmitic acid	1.85651	[92]t1 palmitic acid	1.00719	[92]t2 palmitic acid	3.73513	[92]ECt1 palmitic acid	1.81909	[92]ECt2 palmitic acid	4.745	13.1629		[90]EAt1 BE_090 ferulic acid	0.152065	[90]EAt2 BE_090 ferulic acid	0.0927361	0.244801
[93] ECF 037	13.6084	[93]t1 ECF 037	1.85386	[93]t2 ECF 037	1.63762	[93]ECt1 ECF 037	1.77971	[93]ECt2 ECF 037	1.55762	20.4372		[91]EAt1 BE_091 sum	0.882539	[91]EAt2 BE_091 sum	0.162901	1.04544
[94] 4-hydroxycinnamic acid	0.672406	[94]t1 4-hydroxycinnamic acid	0.730192	[94]t2 4-hydroxycinnamic acid	0.641262	[94]ECt1 4-hydroxycinnamic acid	0.304393	[94]ECt2 4-hydroxycinnamic acid	0.258391	2.60664		[92]EAt1 BE_092	1.50964	[92]EAt2 BE_092	1.65418	3.16383
[95] ECF 061	0.43796	[95]t1 ECF 061	0.132618	[95]t2 ECF 061	0.191752	[95]ECt1 ECF 061	0.552955	[95]ECt2 ECF 061	0.689896	2.00518		[93]EAt1 BE_093	1.44648	[93]EAt2 BE_093	1.63946	3.08594
[96] 4-hydroxy-3meoxbenzalcohol	0.118059			[96]t2 4-hydroxy-3meoxbenzalcohol	0.435167			[96]ECt2 4-hydroxy-3meoxbenzalcohol	1.76997	2.32319		[94]EAt1 BE_094 sum	0.324069	[94]EAt2 BE_094 sum	1.39782	1.72189
[97] syringic acid	0.0443953	[97]t1 syringic acid	0.0665477	[97]t2 syringic acid	0.0788561	[97]ECt1 syringic acid	0.307236	[97]ECt2 syringic acid	0.355939	0.852974		[95]EAt1 BE_095	9.50977	[95]EAt2 BE_095	0.227951	9.73772
[98] ECF 039	1.84683	[98]t1 ECF 039	0.458683	[98]t2 ECF 039	0.552229	[98]ECt1 ECF 039	1.64734	[98]ECt2 ECF 039	1.93011	6.43519		[96]EAt1 BE_096	0.761924	[96]EAt2 BE_096	10.3184	11.0803
[99] ornithine	1.90367	[99]t1 ornithine	1.64595	[99]t2 ornithine	1.33554	[99]ECt1 ornithine	0.944186	[99]ECt2 ornithine	0.69398	6.52332		[97]EAt1 BE_097	0.634153	[97]EAt2 BE_097	0.676161	1.31031
[100] ECF 040	0.604467	[100]t1 ECF 040	25.6646	[100]t2 ECF 040	17.875	[100]ECt1 ECF 040	24.142	[100]ECt2 ECF 040	16.6216	84.9076		[98]EAt1 BE_098	11.2204	[98]EAt2 BE_098	0.627461	11.8479
[101] ECF 041	1.4379	[101]t1 ECF 041	6.47046	[101]t2 ECF 041	5.36306	[101]ECt1 ECF 041	9.30665	[101]ECt2 ECF 041	7.30039	29.8785		[99]EAt1 BE_099	0.788778	[99]EAt2 BE_099	12.0653	12.8541
[102] 3,4-dihydroxybenzoic acid	0.647869	[102]t1 3,4-dihydroxybenzoic acid	0.116784	[102]t2 3,4-dihydroxybenzoic acid	0.129218	[102]ECt1 3,4-dihydroxybenzoic acid	0.20577	[102]ECt2 3,4-dihydroxybenzoic acid	0.203128	1.30277		[100]EAt1 BE_100	0.887538	[100]EAt2 BE_100	0.766589	1.65413
[103] ECF 042	1.44526	[103]t1 ECF 042	0.0470105	[103]t2 ECF 042	0.0628237	[103]ECt1 ECF 042	0.335301	[103]ECt2 ECF 042	0.446309	2.3367		[101]EAt1 BE_101	0.305602	[101]EAt2 BE_101	0.89023	1.19583
[104] ECF 043	0.110265	[104]t1 ECF 043	0.137717	[104]t2 ECF 043	0.117573	[104]ECt1 ECF 043	0.247701	[104]ECt2 ECF 043	0.244183	0.857439		[102]EAt1 BE_102	0.334038	[102]EAt2 BE_102	0.292471	0.626509
[105] lysine	2.8308	[105]t1 lysine	0.447962	[105]t2 lysine	0.237702	[105]ECt1 lysine	0.862886	[105]ECt2 lysine	0.312714	4.69207		[103]EAt1 BE_103	0.322512	[103]EAt2 BE_103	0.330023	0.652535
[106] ECF 018b	0.141946	[106]t1 ECF 018b	1.00313	[106]t2 ECF 018b	1.03575	[106]ECt1 ECF 018b	2.0925	[106]ECt2 ECF 018b	2.06583	6.33916		[104]EAt1 BE_104	0.221668	[104]EAt2 BE_104	0.3402	0.561868
[107] ECF 018	1.89851	[107]t1 ECF 018	0.237027	[107]t2 ECF 018	0.218641	[107]ECt1 ECF 018	0.0814841	[107]ECt2 ECF 018	0.0813274	2.51699		[105]EAt1 BE_105	4.54537	[105]EAt2 BE_105	0.220977	4.76635
[108] ferulic acid	1.88531	[108]t1 ferulic acid	0.387178	[108]t2 ferulic acid	0.391864	[108]ECt1 ferulic acid	0.0930362	[108]ECt2 ferulic acid	0.093917	2.85131		[106]EAt1 BE_106 sum	0.468075	[106]EAt2 BE_106 sum	4.51362	4.9817
[109] ECF 044	0.082908	[109]t1 ECF 044	0.663123	[109]t2 ECF 044	0.655545	[109]ECt1 ECF 044	1.39186	[109]ECt2 ECF 044	1.37644	4.16988		[107]EAt1 BE_107	0.432088	[107]EAt2 BE_107	0.489914	0.922002
[110] stearic acid	1.04641	[110]t1 stearic acid	0.279965	[110]t2 stearic acid	1.03351	[110]ECt1 stearic acid	0.476336	[110]ECt2 stearic acid	1.37801	4.21423		[108]EAt1 BE_108	0.419136	[108]EAt2 BE_108	0.426754	0.84589
[111] histidine	1.7331	[111]t1 histidine	2.36596	[111]t2 histidine	0.904373	[111]ECt1 histidine	2.23439	[111]ECt2 histidine	0.759269	7.99709		[110]EAt1 BE_110	0.25153	[110]EAt2 BE_110	0.643052	0.894582
[112] ECF 045	2.88388	[112]t1 ECF 045	36.7782	[112]t2 ECF 045	41.5876	[112]ECt1 ECF 045	24.3471	[112]ECt2 ECF 045	28.515	134.112		[111]EAt1 BE_111	0.342316	[111]EAt2 BE_111	0.266486	0.608801
[113] ECF 046	0.0292724	[113]t1 ECF 046	0.259691	[113]t2 ECF 046	0.256521	[113]ECt1 ECF 046	0.733074	[113]ECt2 ECF 046	0.727288	2.00585		[112]EAt1 BE_112	0.139799	[112]EAt2 BE_112	0.342937	0.482735
[115] tyrosine	0.54821	[115]t1 tyrosine	5.04451	[115]t2 tyrosine	5.03862	[115]ECt1 tyrosine	3.46398	[115]ECt2 tyrosine	3.44101	17.5363		[113]EAt1 BE_113 sum	1.88806	[113]EAt2 BE_113 sum	0.12483	2.01289
[116] ECF 020	5.84827	[116]t1 ECF 020	9.98562	[116]t2 ECF 020	10.2836	[116]ECt1 ECF 020	6.45969	[116]ECt2 ECF 020	6.65647	39.2336		[114]EAt1 BE_114	0.11824	[114]EAt2 BE_114	1.91122	2.02946
[117] ECF 020b	0.594354	[117]t1 ECF 020b	51.3891	[117]t2 ECF 020b	50.9707	[117]ECt1 ECF 020b	40.5636	[117]ECt2 ECF 020b	39.6298	183.148		[115]EAt1 BE_115	0.107769	[115]EAt2 BE_115	0.167608	0.275377
[118] ECF 021	0.16754	[118]t1 ECF 021	9.82056	[118]t2 ECF 021	10.7626	[118]ECt1 ECF 021	11.9925	[118]ECt2 ECF 021	13.1733	45.9165		[116]EAt1 BE_116	0.138444	[116]EAt2 BE_116	0.146498	0.284941
[119] tryptophan	0.0908137	[119]t1 tryptophan	8.49295	[119]t2 tryptophan	9.07087	[119]ECt1 tryptophan	4.72094	[119]ECt2 tryptophan	5.31102	27.6866		[117]EAt1 BE_117	0.556208	[117]EAt2 BE_117	0.138384	0.694592
[121] ECF 049	0.287985	[121]t1 ECF 049	1.12316	[121]t2 ECF 049	1.23273	[121]ECt1 ECF 049	0.944549	[121]ECt2 ECF 049	1.07127	4.6597		[119]EAt1 BE_119 Benzylalcohol	8.32045	[119]EAt2 BE_119 Benzylalcohol	0.337742	8.65819
[123] ECF 051	1.35742	[123]t1 ECF 051	2.69582	[123]t2 ECF 051	0.864638	[123]ECt1 ECF 051	1.1181	[123]ECt2 ECF 051	0.359911	6.39588		[120]EAt1 BE_120	0.157335	[120]EAt2 BE_120	10.4409	10.5982
												[121]EAt1 BE_121	7.17631	[121]EAt2 BE_121	17.5177	24.694
												[122]EAt1 BE_122	7.13528	[122]EAt2 BE_122	7.1217	14.257
												[123]EAt1 BE_123	2.14607	[123]EAt2 BE_123	3.66116	5.80724
												[124]EAt1 BE_124	4.21416	[124]EAt2 BE_124	0.154816	4.36898
												[125]EAt1 BE_125	1.55738	[125]EAt2 BE_125	5.33878	6.89616
												[126]EAt1 BE_126	0.350702	[126]EAt2 BE_126	1.12419	1.47489
												[127]EAt1 BE_127	3.53724	[127]EAt2 BE_127	0.130998	3.66824
												[128]EAt1 BE_128	8.90961	[128]EAt2 BE_128	3.91021	12.8198
												[129]EAt1 BE_129	8.30547	[129]EAt2 BE_129	7.44973	15.7552
														[130]EAt2 BE_130	0.249477	0.249477
												[131]EAt1 BE_131	0.802778	[131]EAt2 BE_131	7.2957	8.09847
												[132]EAt1 BE_132	0.277801	[132]EAt2 BE_132	0.811583	1.08938
												[134]EAt1 BE_134	1.66336	[134]EAt2 BE_134	0.347182	2.01054
												[135]EAt1 BE_135	6.17662	[135]EAt2 BE_135	1.61147	7.78809
												[138]EAt1 BE_138 fufurylalcohol	6.28361	[138]EAt2 BE_138 fufurylalcohol	11.3413	17.6249
												[139]EAt1 BE_139 furfural piek 2		[139]EAt2 BE_139 furfural piek 2	2.2008	2.2008

## Sheet: ranking results
The ranking of the sum of sensitivity ratios
Top 40 compounds with the highest sum SR were selected (20 from EC and 20 from EA)
EC compounds	sum EC		EC compounds	sum EC ranking		EA compounds	sum EA		EA compounds	sum EA ranking
[3] furfural	50.9633		[42] glycine	214.94		[2]EA BE_001 2,3-butanediol	6.49929		[10]EA BE_009 pantolactone	35.5794
[4] ECF 001 Ethylcarbamate	2.41622		[117] ECF 020b	183.148		[3]EA BE_002	12.1281		[9]EA BE_008 sorbic acid (mean peak)	33.4619
[5] ECF 022	43.8089		[112] ECF 045	134.112		[4]EA BE_003	21.9865		[51]EA BE_051	29.0212
[6] 2-furanmethanol niet gederv.	76.3429		[64] proline	114.469		[7]EA BE_006 2-furoic acid	20.2683		[41]EA BE_041	28.6019
[7] ECF 002	7.79133		[44] ECF 030	96.5954		[9]EA BE_008 sorbic acid (mEAn peak)	33.4619		[42]EA BE_042	27.6804
[8] ECF 003	1.99706		[19] furoic acid	85.6426		[10]EA BE_009 pantolactone	35.5794		[121]EA BE_121	24.694
[9] ECF 004	2.41243		[31] furfurylalcohol	84.9262		[11]EA BE_010	1.06895		[16]EA BE_015	24.3096
[10] ECF 023	1.33594		[100] ECF 040	84.9076		[12]EA BE_011 2-phenylethanol	7.77837		[4]EA BE_003	21.9865
[12] ECF 005	3.16891		[50] keto-glutaric acid	82.0645		[13]EA BE_012 benzoic acid	17.5519		[24]EA BE_023 2,5-bis(hydroxymethyl)furan	21.0383
[13] ECF 024	14.1365		[6] 2-furanmethanol niet gederv.	76.3429		[14]EA BE_013 levulinic acid peak 1	10.7704		[7]EA BE_006 2-furoic acid	20.2683
[14] 2-furanmethanol acetate	63.0213		[80] ECF 059	69.7908		[15]EA BE_014 phenylacetic acid	7.81612		[19]EA BE_018 5-HMF methyl keton	19.1238
[16] ECF 006	1.51998		[14] 2-furanmethanol acetate	63.0213		[16]EA BE_015	24.3096		[138]EA BE_138 fufurylalcohol	17.6249
[19] furoic acid	85.6426		[41] alanine	62.8059		[17]EA BE_016 levulinic acid peak 2	9.12939		[13]EA BE_012 benzoic acid	17.5519
[20] levulinic acid	54.4017		[48] ECF 012b	61.1547		[18]EA BE_017	11.3619		[69]EA BE_069 syringaldehyde peak 1	16.3715
[21] propanedioic acid	0.792573		[46] ECF 012	57.4291		[19]EA BE_018 5-HMF methyl keton	19.1238		[129]EA BE_129	15.7552
[23] ECF 027	15.4692		[20] levulinic acid	54.4017		[20]EA BE_019	9.16405		[48]EA BE_048	15.3249
[24] ECF 027b	13.6578		[3] furfural	50.9633		[22]EA BE_021 dihydroxybenzene	2.24011		[122]EA BE_122	14.257
[27] glycolic acid	2.31969		[60] 5-hydroxymethylfurfural	49.4926		[23]EA BE_022	3.83617		[49]EA BE_049 octanedioic acid	13.8016
[30] lactic acid	3.6702		[45] ECF 030b	49.0556		[24]EA BE_023 2,5-bis(hydroxymethyl)furan	21.0383		[99]EA BE_099	12.8541
[31] furfurylalcohol	84.9262		[118] ECF 021	45.9165		[25]EA BE_024	2.45671		[128]EA BE_128	12.8198
[32] ECF 054	11.0907		[51] ECF 014	44.2857		[26]EA BE_025	2.38764		[43]EA BE_043	12.3558
[33] benzoic acid not derv.	11.7331		[5] ECF 022	43.8089		[27]EA BE_026	9.34518		[3]EA BE_002	12.1281
[34] succinic acid	3.88161		[68] ECF 034	43.1633		[28]EA BE_027 5hydroxymethylfurfural	7.66935		[98]EA BE_098	11.8479
[35] benzoic acid derv.	21.5878		[54] ECF 015b	39.8143		[29]EA BE_029	1.10899		[18]EA BE_017	11.3619
[36] fumaric acid piek 2	8.9605		[116] ECF 020	39.2336		[30]EA BE_030 4-hydroxybenzylalcohol	1.23288		[96]EA BE_096	11.0803
[37] ECF 010	30.3577		[90] ECF 060	36.2457		[31]EA BE_031 2-hydroxybenzoic acid	1.57491		[40]EA BE_040	10.8374
[38] ECF 055	8.3021		[79] serine	32.3255		[32]EA BE_032 3-Meox-4-OHbenzald.	0.931325		[14]EA BE_013 levulinic acid peak 1	10.7704
[40] phenylacetic acid	0.820271		[81] methionine	32.1847		[35]EA BE_035 3-hydroxybenzoic acid	0.659634		[120]EA BE_120	10.5982
[41] alanine	62.8059		[37] ECF 010	30.3577		[36]EA BE_036 4-hydroxybenzaldehyde	0.280747		[95]EA BE_095	9.73772
[42] glycine	214.94		[101] ECF 041	29.8785		[37]EA BE_037 4-hydroxyphenylethanol	6.48533		[27]EA BE_026	9.34518
[43] ECF 011b	0.830535		[119] tryptophan	27.6866		[38]EA BE_038 5-HMFurancarboxilix acid	6.31657		[20]EA BE_019	9.16405
[44] ECF 030	96.5954		[75] 5-HMfurancarboxilic acid	26.7134		[39]EA BE_039 3-phenyllactic acid	2.66068		[17]EA BE_016 levulinic acid peak 2	9.12939
[45] ECF 030b	49.0556		[35] benzoic acid derv.	21.5878		[40]EA BE_040	10.8374		[119]EA BE_119 Benzylalcohol	8.65819
[46] ECF 012	57.4291		[93] ECF 037	20.4372		[41]EA BE_041	28.6019		[131]EA BE_131	8.09847
[48] ECF 012b	61.1547		[73] aspartic acid	18.9934		[42]EA BE_042	27.6804		[71]EA BE_071 adenine	8.04991
[49] ECF 013	13.3917		[115] tyrosine	17.5363		[43]EA BE_043	12.3558		[15]EA BE_014 phenylacetic acid	7.81612
[50] keto-glutaric acid	82.0645		[55] ECF 016	17.5042		[44]EA BE_044 4-hydroxybenzoic acid	1.86695		[135]EA BE_135	7.78809
[51] ECF 014	44.2857		[66] ECF 016b	17.0884		[45]EA BE_045 4-hydroxyphenylacetate	1.51088		[12]EA BE_011 2-phenylethanol	7.77837
[52] ECF 015	2.69245		[78] threonine	16.1081		[46]EA BE_046 vanillylalcohol	0.574169		[28]EA BE_027 5hydroxymethylfurfural	7.66935
[53] valine	1.38238		[23] ECF 027	15.4692		[47]EA BE_047	4.17452		[82]EA BE_082	7.12859
[54] ECF 015b	39.8143		[67] ECF 017	14.8972		[48]EA BE_048	15.3249		[67]EA BE_067	7.02725
[55] ECF 016	17.5042		[13] ECF 024	14.1365		[49]EA BE_049 octanedioic acid	13.8016		[125]EA BE_125	6.89616
[56] ECF 031	2.28679		[63] asparagine	13.9325		[50]EA BE_050 vanillin	0.437968		[2]EA BE_001 2,3-butanediol	6.49929
[58] ECF 032	9.07284		[24] ECF 027b	13.6578		[51]EA BE_051	29.0212		[37]EA BE_037 4-hydroxyphenylethanol	6.48533
[59] ECF 033	1.29813		[49] ECF 013	13.3917		[52]EA BE_052 vanillin	0.816274		[38]EA BE_038 5-HMFurancarboxilix acid	6.31657
[60] 5-hydroxymethylfurfural	49.4926		[70] ECF 057	13.2251		[55]EA BE_055 vanillic acid	5.11729		[57]EA BE_057 3Meox-4OHphenyl AcA.	6.25473
[61] leucine	3.97703		[83] glutamic acid	13.1803		[56]EA BE_056	6.18556		[56]EA BE_056	6.18556
[62] isoleucine	3.38142		[92] palmitic acid	13.1629		[57]EA BE_057 3Meox-4OHphenyl AcA.	6.25473		[60]EA BE_060 dihydroxybenzoic acid	6.17523
[63] asparagine	13.9325		[33] benzoic acid not derv.	11.7331		[59]EA BE_059	0.0306653		[123]EA BE_123	5.80724
[64] proline	114.469		[32] ECF 054	11.0907		[60]EA BE_060 dihydroxybenzoic acid	6.17523		[55]EA BE_055 vanillic acid	5.11729
[65] 4-hydroxybenzaldehyde	0.77936		[58] ECF 032	9.07284		[61]EA BE_061	0.431046		[106]EA BE_106 sum	4.9817
[66] ECF 016b	17.0884		[36] fumaric acid piek 2	8.9605		[62]EA BE_062	0.686107		[105]EA BE_105	4.76635
[67] ECF 017	14.8972		[71] ECF 035	8.48349		[63]EA BE_063	3.40806		[124]EA BE_124	4.36898
[68] ECF 034	43.1633		[38] ECF 055	8.3021		[65]EA BE_065 3-vanillylpropanol	1.2622		[47]EA BE_047	4.17452
[69] malic acid	7.35184		[111] histidine	7.99709		[66]EA BE_066 3,4-dihydroxybenzoic acid	3.84886		[83]EA BE_083	3.98705
[70] ECF 057	13.2251		[7] ECF 002	7.79133		[67]EA BE_067	7.02725		[66]EA BE_066 3,4-dihydroxybenzoic acid	3.84886
[71] ECF 035	8.48349		[69] malic acid	7.35184		[68]EA BE_068	3.16443		[23]EA BE_022	3.83617
[72] ECF 058	0.253767		[84] 4-hydroxyphenylacetic acid	6.6201		[69]EA BE_069 syringaldehyde peak 1	16.3715		[127]EA BE_127	3.66824
[73] aspartic acid	18.9934		[99] ornithine	6.52332		[71]EA BE_071 adenine	8.04991		[63]EA BE_063	3.40806
[74] citric acid	3.46054		[98] ECF 039	6.43519		[72]EA BE_072 syringaldehyde peak 2	0.649529		[68]EA BE_068	3.16443
[75] 5-HMfurancarboxilic acid	26.7134		[123] ECF 051	6.39588		[73]EA BE_073	1.31886		[92]EA BE_092	3.16383
[76] vanillin	1.56419		[106] ECF 018b	6.33916		[74]EA BE_074	0.92317		[93]EA BE_093	3.08594
[78] threonine	16.1081		[105] lysine	4.69207		[77]EA BE_077 syringic acid	0.75887		[39]EA BE_039 3-phenyllactic acid	2.66068
[79] serine	32.3255		[121] ECF 049	4.6597		[78]EA BE_078	0.645645		[25]EA BE_024	2.45671
[80] ECF 059	69.7908		[85] phenylalanine	4.40596		[79]EA BE_079	0.385915		[26]EA BE_025	2.38764
[81] methionine	32.1847		[110] stearic acid	4.21423		[81]EA BE_081 4-hydroxycinnamic acid	0.625311		[22]EA BE_021 dihydroxybenzene	2.24011
[83] glutamic acid	13.1803		[109] ECF 044	4.16988		[82]EA BE_082	7.12859		[139]EA BE_139 furfural piek 2	2.2008
[84] 4-hydroxyphenylacetic acid	6.6201		[61] leucine	3.97703		[83]EA BE_083	3.98705		[114]EA BE_114	2.02946
[85] phenylalanine	4.40596		[34] succinic acid	3.88161		[85]EA BE_085	1.00374		[113]EA BE_113 sum	2.01289
[88] vanillic acid	2.249		[30] lactic acid	3.6702		[86]EA BE_086	0.813961		[134]EA BE_134	2.01054
[90] ECF 060	36.2457		[74] citric acid	3.46054		[87]EA BE_087 coniferaldehyde	0.288072		[44]EA BE_044 4-hydroxybenzoic acid	1.86695
[91] ECF 036	2.25389		[62] isoleucine	3.38142		[89]EA BE_089	0.689949		[94]EA BE_094 sum	1.72189
[92] palmitic acid	13.1629		[12] ECF 005	3.16891		[90]EA BE_090 ferulic acid	0.244801		[100]EA BE_100	1.65413
[93] ECF 037	20.4372		[108] ferulic acid	2.85131		[91]EA BE_091 sum	1.04544		[31]EA BE_031 2-hydroxybenzoic acid	1.57491
[94] 4-hydroxycinnamic acid	2.60664		[52] ECF 015	2.69245		[92]EA BE_092	3.16383		[45]EA BE_045 4-hydroxyphenylacetate	1.51088
[95] ECF 061	2.00518		[94] 4-hydroxycinnamic acid	2.60664		[93]EA BE_093	3.08594		[126]EA BE_126	1.47489
[96] 4-hydroxy-3meoxbenzalcohol	2.32319		[107] ECF 018	2.51699		[94]EA BE_094 sum	1.72189		[73]EA BE_073	1.31886
[97] syringic acid	0.852974		[4] ECF 001 Ethylcarbamate	2.41622		[95]EA BE_095	9.73772		[97]EA BE_097	1.31031
[98] ECF 039	6.43519		[9] ECF 004	2.41243		[96]EA BE_096	11.0803		[65]EA BE_065 3-vanillylpropanol	1.2622
[99] ornithine	6.52332		[103] ECF 042	2.3367		[97]EA BE_097	1.31031		[30]EA BE_030 4-hydroxybenzylalcohol	1.23288
[100] ECF 040	84.9076		[96] 4-hydroxy-3meoxbenzalcohol	2.32319		[98]EA BE_098	11.8479		[101]EA BE_101	1.19583
[101] ECF 041	29.8785		[27] glycolic acid	2.31969		[99]EA BE_099	12.8541		[29]EA BE_029	1.10899
[102] 3,4-dihydroxybenzoic acid	1.30277		[56] ECF 031	2.28679		[100]EA BE_100	1.65413		[132]EA BE_132	1.08938
[103] ECF 042	2.3367		[91] ECF 036	2.25389		[101]EA BE_101	1.19583		[11]EA BE_010	1.06895
[104] ECF 043	0.857439		[88] vanillic acid	2.249		[102]EA BE_102	0.626509		[91]EA BE_091 sum	1.04544
[105] lysine	4.69207		[113] ECF 046	2.00585		[103]EA BE_103	0.652535		[85]EA BE_085	1.00374
[106] ECF 018b	6.33916		[95] ECF 061	2.00518		[104]EA BE_104	0.561868		[32]EA BE_032 3-Meox-4-OHbenzald.	0.931325
[107] ECF 018	2.51699		[8] ECF 003	1.99706		[105]EA BE_105	4.76635		[74]EA BE_074	0.92317
[108] ferulic acid	2.85131		[76] vanillin	1.56419		[106]EA BE_106 sum	4.9817		[107]EA BE_107	0.922002
[109] ECF 044	4.16988		[16] ECF 006	1.51998		[107]EA BE_107	0.922002		[110]EA BE_110	0.894582
[110] stearic acid	4.21423		[53] valine	1.38238		[108]EA BE_108	0.84589		[108]EA BE_108	0.84589
[111] histidine	7.99709		[10] ECF 023	1.33594		[110]EA BE_110	0.894582		[52]EA BE_052 vanillin	0.816274
[112] ECF 045	134.112		[102] 3,4-dihydroxybenzoic acid	1.30277		[111]EA BE_111	0.608801		[86]EA BE_086	0.813961
[113] ECF 046	2.00585		[59] ECF 033	1.29813		[112]EA BE_112	0.482735		[77]EA BE_077 syringic acid	0.75887
[115] tyrosine	17.5363		[104] ECF 043	0.857439		[113]EA BE_113 sum	2.01289		[117]EA BE_117	0.694592
[116] ECF 020	39.2336		[97] syringic acid	0.852974		[114]EA BE_114	2.02946		[89]EA BE_089	0.689949
[117] ECF 020b	183.148		[43] ECF 011b	0.830535		[115]EA BE_115	0.275377		[62]EA BE_062	0.686107
[118] ECF 021	45.9165		[40] phenylacetic acid	0.820271		[116]EA BE_116	0.284941		[35]EA BE_035 3-hydroxybenzoic acid	0.659634
[119] tryptophan	27.6866		[21] propanedioic acid	0.792573		[117]EA BE_117	0.694592		[103]EA BE_103	0.652535
[121] ECF 049	4.6597		[65] 4-hydroxybenzaldehyde	0.77936		[119]EA BE_119 Benzylalcohol	8.65819		[72]EA BE_072 syringaldehyde peak 2	0.649529
[123] ECF 051	6.39588		[72] ECF 058	0.253767		[120]EA BE_120	10.5982		[78]EA BE_078	0.645645
						[121]EA BE_121	24.694		[102]EA BE_102	0.626509
						[122]EA BE_122	14.257		[81]EA BE_081 4-hydroxycinnamic acid	0.625311
						[123]EA BE_123	5.80724		[111]EA BE_111	0.608801
						[124]EA BE_124	4.36898		[46]EA BE_046 vanillylalcohol	0.574169
						[125]EA BE_125	6.89616		[104]EA BE_104	0.561868
						[126]EA BE_126	1.47489		[112]EA BE_112	0.482735
						[127]EA BE_127	3.66824		[50]EA BE_050 vanillin	0.437968
						[128]EA BE_128	12.8198		[61]EA BE_061	0.431046
						[129]EA BE_129	15.7552		[79]EA BE_079	0.385915
						[130]EA BE_130	0.249477		[87]EA BE_087 coniferaldehyde	0.288072
						[131]EA BE_131	8.09847		[116]EA BE_116	0.284941
						[132]EA BE_132	1.08938		[36]EA BE_036 4-hydroxybenzaldehyde	0.280747
						[134]EA BE_134	2.01054		[115]EA BE_115	0.275377
						[135]EA BE_135	7.78809		[130]EA BE_130	0.249477
						[138]EA BE_138 fufurylalcohol	17.6249		[90]EA BE_090 ferulic acid	0.244801
						[139]EA BE_139 furfural piek 2	2.2008		[59]EA BE_059	0.0306653

## Sheet: selected compounds
Among the selected compounds, the known ones were tested for their toxicity
EC compounds	sum EC ranking		EA compounds	sum EA ranking
[42] glycine	214.94		[10]EA BE_009 pantolactone	35.5794
[117] ECF 020b	183.148		[9]EA BE_008 sorbic acid (mean peak)	33.4619
[112] ECF 045	134.112		[51]EA BE_051	29.0212
[64] proline	114.469		[41]EA BE_041	28.6019
[44] ECF 030	96.5954		[42]EA BE_042	27.6804
[19] furoic acid	85.6426		[121]EA BE_121	24.694
[31] furfurylalcohol	84.9262		[16]EA BE_015	24.3096
[100] ECF 040	84.9076		[4]EA BE_003	21.9865
[50] keto-glutaric acid	82.0645		[24]EA BE_023 2,5-bis(hydroxymethyl)furan	21.0383
[6] 2-furanmethanol niet gederv.	76.3429		[7]EA BE_006 2-furoic acid	20.2683
[80] ECF 059	69.7908		[19]EA BE_018 5-HMF methyl keton	19.1238
[14] 2-furanmethanol acetate	63.0213		[138]EA BE_138 fufurylalcohol	17.6249
[41] alanine	62.8059		[13]EA BE_012 benzoic acid	17.5519
[48] ECF 012b	61.1547		[69]EA BE_069 syringaldehyde peak 1	16.3715
[46] ECF 012	57.4291		[129]EA BE_129	15.7552
[20] levulinic acid	54.4017		[48]EA BE_048	15.3249
[3] furfural	50.9633		[122]EA BE_122	14.257
[60] 5-hydroxymethylfurfural	49.4926		[49]EA BE_049 octanedioic acid	13.8016
[45] ECF 030b	49.0556		[99]EA BE_099	12.8541
[118] ECF 021	45.9165		[128]EA BE_128	12.8198
	note			note
[42] glycine	AA		[10]EA BE_009 pantolactone	test
[64] proline	AA		[9]EA BE_008 sorbic acid (mean peak)	test
[19] furoic acid	test		[24]EA BE_023 2,5-bis(hydroxymethyl)furan	test (=HMF alcohol)
[31] furfurylalcohol	test		[7]EA BE_006 2-furoic acid	test
[50] keto-glutaric acid	intermediate TCA cycle		[19]EA BE_018 5-HMF methyl keton	N.A.
[6] 2-furanmethanol niet gederv.	=furfurylalcohol		[138]EA BE_138 fufurylalcohol	test
[14] 2-furanmethanol acetate	test		[13]EA BE_012 benzoic acid	test
[41] alanine	AA		[69]EA BE_069 syringaldehyde peak 1	test
[20] levulinic acid	test		[49]EA BE_049 octanedioic acid	test (=suberic acid)
[3] furfural	test
[60] 5-hydroxymethylfurfural	test (=HMF)
Summary
		To be tested compounds	note
[19] furoic acid	[7]EA BE_006 2-furoic acid	2-furoic acid	also detected in GluCR and EtOHPR models
[31] furfurylalcohol	[138]EA BE_138 fufurylalcohol	furfuryl alcohol
[14] 2-furanmethanol acetate		2-furanmethanol acetate
[20] levulinic acid		levulinic acid
[3] furfural		furfural	also detected in GluCR and EtOHPR models
[60] 5-hydroxymethylfurfural		HMF	also detected in GluCR and EtOHPR models
[10]EA BE_009 pantolactone		pantolactone	tested in GluCR and EtOHPR models
[9]EA BE_008 sorbic acid (mean peak)		sorbic acid	tested in GluCR and EtOHPR models
[24]EA BE_023 2,5-bis(hydroxymethyl)furan		HMF alcohol
[13]EA BE_012 benzoic acid		benzoic acid
[69]EA BE_069 syringaldehyde peak 1		syringaldehyd	tested in GluCR and EtOHPR models
[49]EA BE_049 octanedioic acid		suberic acid	tested in GluCR and EtOHPR models
AA: amino acid
test: to be tested
N.A.: not available
