# Supplementary material for: Identifying inhibitory compounds in lignocellulosic biomass hydrolysates using an exometabolomics approach
Source: BMC Biotechnol. 2014 Mar 21;14:22. doi: 10.1186/1472-6750-14-22 (PMC3998114; doi:10.1186/1472-6750-14-22)
Supplement: Additional file 5 — Glu CR and EtOH PR modeling results; Description of data: ‘sheet 1-3’ contain results of Glu CR models, and ‘sheet 4-6’ contain results of EtOH PR models. ‘sheet 1 and 4’ provide 1) the selectivity ratios (SR) of PLS-2CV models of t3, t4 and t5, and their sums, 2) regression coefficients (‘reg’) of nPLS-2CV model of t2-t5; ‘sheet 2 and 5’ provide the ranking results based on sum SR and ‘reg’; ‘sheet 3 and 6’ provide the selected potential inhibitory compounds based on the ranking results; ‘sheet 7’ combines the results in sheet 3 and 6, provides to-be-tested compounds. [file 1472-6750-14-22-S5.xlsx]

## Sheet: Glu model results
Selectivity ratios of PLS-2CV models of t3, t4 and t5, and their sums
Regression coefficients of nPLS-2CV model of t2-t5
PLS: PLS-2CV model
nPLS: nPLS-2CV model
SR: selectivity ratio
reg+: positive regression coefficient values
reg-: negative regression coefficient values
PLS t3 model	SR	PLS t4 model	SR	PLS t5 model	SR	sum SR		nPLS t2-t5 model	reg+	nPLS t2-t5 model	reg-
[2] BE_001 2,3-butanediol	0.219768	[2] BE_001 2,3-butanediol	0.0899807	[2] BE_001 2,3-butanediol	0.574272	0.884021		[106] BE_106 sum	0.237589	[18] BE_017	-0.159296
[3] BE_002	2.23924	[3] BE_002	1.99583	[3] BE_002	0.72609	4.96116		[99] BE_099	0.190419	[23] BE_022	-0.138822
[4] BE_003	3.66234	[4] BE_003	4.78054	[4] BE_003	1.30799	9.75086		[42] BE_042	0.165881	[28] BE_027 5hydroxymethylfurfural	-0.138087
[7] BE_006 2-furoic acid	1.18566	[7] BE_006 2-furoic acid	0.973477	[7] BE_006 2-furoic acid	1.45101	3.61014		[10] BE_009 pantolactone	0.133606	[122] BE_122	-0.0886573
[9] BE_008 sorbic acid (mean peak)	0.0971866	[9] BE_008 sorbic acid (mean peak)	0.337959	[9] BE_008 sorbic acid (mean peak)	0.25585	0.690996		[11] BE_010	0.105579	[20] BE_019	-0.0680007
[10] BE_009 pantolactone	3.88096	[10] BE_009 pantolactone	3.46104	[10] BE_009 pantolactone	3.12009	10.4621		[4] BE_003	0.0964729	[7] BE_006 2-furoic acid	-0.059222
[11] BE_010	2.26609	[11] BE_010	2.15578	[11] BE_010	3.38575	7.80762		[49] BE_049 octanedioic acid	0.0844546	[16] BE_015	-0.0522432
[12] BE_011 2-phenylethanol	1.94217	[12] BE_011 2-phenylethanol	3.54769	[12] BE_011 2-phenylethanol	3.75354	9.2434		[37] BE_037 4-hydroxyphenylethanol	0.0819209	[121] BE_121	-0.0501017
[13] BE_012 benzoic acid	0.443454	[13] BE_012 benzoic acid	0.4718	[13] BE_012 benzoic acid	0.444419	1.35967		[12] BE_011 2-phenylethanol	0.0730131	[97] BE_097	-0.0476506
[14] BE_013 levulinic acid peak 1	0.126066	[14] BE_013 levulinic acid peak 1	0.0971102	[14] BE_013 levulinic acid peak 1	0.0965141	0.319691		[41] BE_041	0.0708902	[139] BE_139 furfural piek 2	-0.0469688
[15] BE_014 phenylacetic acid	0.398991	[15] BE_014 phenylacetic acid	0.156554	[15] BE_014 phenylacetic acid	0.428052	0.983597		[59] BE_059	0.057652	[87] BE_087 coniferaldehyde	-0.0379788
[16] BE_015	1.23108	[16] BE_015	1.27083	[16] BE_015	1.53805	4.03997		[38] BE_038 5-HMFurancarboxilix acid	0.0566035	[9] BE_008 sorbic acid (mean peak)	-0.0352353
[17] BE_016 levulinic acid peak 2	0.231133	[17] BE_016 levulinic acid peak 2	0.192791	[17] BE_016 levulinic acid peak 2	0.153479	0.577402		[39] BE_039 3-phenyllactic acid	0.0560218	[2] BE_001 2,3-butanediol	-0.0350632
[18] BE_017	6.98257	[18] BE_017	7.99131	[18] BE_017	6.74626	21.7201		[126] BE_126	0.0481793	[72] BE_072 syringaldehyde peak 2	-0.0338638
[19] BE_018 5-HMF methyl keton	0.708175	[19] BE_018 5-HMF methyl keton	0.0968575	[19] BE_018 5-HMF methyl keton	0.205109	1.01014		[119] BE_119 Benzylalcohol	0.0469466	[129] BE_129	-0.0321355
[20] BE_019	4.3608	[20] BE_019	1.22891	[20] BE_019	0.47274	6.06245		[120] BE_120	0.0468762	[44] BE_044 4-hydroxybenzoic acid	-0.0299239
[22] BE_021 dihydroxybenzene	0.552405	[22] BE_021 dihydroxybenzene	0.639777	[22] BE_021 dihydroxybenzene	1.31612	2.50831		[51] BE_051	0.0456242	[79] BE_079	-0.0263358
[23] BE_022	7.06147	[23] BE_022	6.74949	[23] BE_022	2.4805	16.2915		[54] BE_054 3-(4OHphenyl)propionic A	0.0425989	[83] BE_083	-0.0257854
[24] BE_023 2,5-bis(hydroxymethyl)furan	0.34384	[24] BE_023 2,5-bis(hydroxymethyl)furan	0.507758	[24] BE_023 2,5-bis(hydroxymethyl)furan	0.468575	1.32017		[60] BE_060 dihydroxybenzoic acid	0.0407602	[22] BE_021 dihydroxybenzene	-0.0245614
[25] BE_024	0.274207	[25] BE_024	0.0520756	[25] BE_024	0.0506565	0.37694		[114] BE_114	0.0397834	[91] BE_091 sum	-0.02456
[26] BE_025	0.106258	[26] BE_025	0.145172	[26] BE_025	0.33022	0.58165		[135] BE_135	0.0385092	[130] BE_130	-0.0207968
[27] BE_026	3.22974	[27] BE_026	2.93988	[27] BE_026	3.47215	9.64177		[128] BE_128	0.0378937	[77] BE_077 syringic acid	-0.0183662
[28] BE_027 5hydroxymethylfurfural	10.5537	[28] BE_027 5hydroxymethylfurfural	0.976321	[28] BE_027 5hydroxymethylfurfural	3.79481	15.3248		[19] BE_018 5-HMF methyl keton	0.0359209	[31] BE_031 2-hydroxybenzoic acid	-0.017601
[29] BE_029	1.08371	[29] BE_029	1.01631	[29] BE_029	1.14077	3.24079		[3] BE_002	0.0313182	[67] BE_067	-0.0172197
[30] BE_030 4-hydroxybenzylalcohol	1.86491	[30] BE_030 4-hydroxybenzylalcohol	1.573	[30] BE_030 4-hydroxybenzylalcohol	1.6685	5.10642		[43] BE_043	0.02956	[45] BE_045 4-hydroxyphenylacetate	-0.0169281
[31] BE_031 2-hydroxybenzoic acid	0.131251	[31] BE_031 2-hydroxybenzoic acid	0.148727	[31] BE_031 2-hydroxybenzoic acid	0.134481	0.414459		[132] BE_132	0.0292704	[73] BE_073	-0.0164411
[32] BE_032 3-Meox-4-OHbenzald.	1.38162	[32] BE_032 3-Meox-4-OHbenzald.	1.2951	[32] BE_032 3-Meox-4-OHbenzald.	1.27563	3.95235		[115] BE_115	0.0282071	[78] BE_078	-0.0160822
[35] BE_035 3-hydroxybenzoic acid	0.173558	[35] BE_035 3-hydroxybenzoic acid	0.203864	[35] BE_035 3-hydroxybenzoic acid	0.199942	0.577364		[124] BE_124	0.0245968	[47] BE_047	-0.0118781
[36] BE_036 4-hydroxybenzaldehyde	1.12467	[36] BE_036 4-hydroxybenzaldehyde	0.813621	[36] BE_036 4-hydroxybenzaldehyde	0.695603	2.63389		[71] BE_071 adenine	0.0243697	[36] BE_036 4-hydroxybenzaldehyde	-0.0117152
[37] BE_037 4-hydroxyphenylethanol	2.95584	[37] BE_037 4-hydroxyphenylethanol	2.65542	[37] BE_037 4-hydroxyphenylethanol	3.18222	8.79348		[127] BE_127	0.0238826	[92] BE_092	-0.0113073
[38] BE_038 5-HMFurancarboxilix acid	0.726446	[38] BE_038 5-HMFurancarboxilix acid	0.530408	[38] BE_038 5-HMFurancarboxilix acid	1.0602	2.31705		[111] BE_111	0.0202333	[104] BE_104	-0.0108123
[39] BE_039 3-phenyllactic acid	0.438739	[39] BE_039 3-phenyllactic acid	0.618373	[39] BE_039 3-phenyllactic acid	0.91632	1.97343		[89] BE_089	0.0198412	[88] BE_088	-0.0104788
[40] BE_040	1.73976	[40] BE_040	1.7158	[40] BE_040	1.95389	5.40945		[24] BE_023 2,5-bis(hydroxymethyl)furan	0.0191175	[117] BE_117	-0.00966684
[41] BE_041	0.82902	[41] BE_041	0.639906	[41] BE_041	0.23476	1.70369		[116] BE_116	0.0185879	[25] BE_024	-0.00960794
[42] BE_042	9.97369	[42] BE_042	9.23089	[42] BE_042	8.69284	27.8974		[134] BE_134	0.0164868	[93] BE_093	-0.00843554
[43] BE_043	0.145866	[43] BE_043	0.177372	[43] BE_043	0.180449	0.503687		[96] BE_096	0.0164365	[30] BE_030 4-hydroxybenzylalcohol	-0.00823831
[44] BE_044 4-hydroxybenzoic acid	0.55067	[44] BE_044 4-hydroxybenzoic acid	0.537341	[44] BE_044 4-hydroxybenzoic acid	0.450465	1.53848		[65] BE_065 3-vanillylpropanol	0.0153494	[85] BE_085	-0.00778193
[45] BE_045 4-hydroxyphenylacetate	0.436223	[45] BE_045 4-hydroxyphenylacetate	0.577893	[45] BE_045 4-hydroxyphenylacetate	0.667975	1.68209		[69] BE_069 syringaldehyde peak 1	0.0148242	[35] BE_035 3-hydroxybenzoic acid	-0.00671137
[46] BE_046 vanillylalcohol	2.12471	[46] BE_046 vanillylalcohol	2.11598	[46] BE_046 vanillylalcohol	2.15626	6.39695		[27] BE_026	0.0137374	[82] BE_082	-0.00630929
[47] BE_047	1.81063	[47] BE_047	1.67932	[47] BE_047	1.49	4.97995		[108] BE_108	0.0127529	[29] BE_029	-0.00520183
[48] BE_048	0.551198	[48] BE_048	1.41546	[48] BE_048	0.935564	2.90222		[48] BE_048	0.0127342	[17] BE_016 levulinic acid peak 2	-0.00350208
[49] BE_049 octanedioic acid	4.97902	[49] BE_049 octanedioic acid	4.7707	[49] BE_049 octanedioic acid	1.83463	11.5844		[46] BE_046 vanillylalcohol	0.0121932	[101] BE_101	-0.00330399
[50] BE_050 vanillin	1.97125	[50] BE_050 vanillin	2.07963	[50] BE_050 vanillin	1.49093	5.5418		[86] BE_086	0.0118615	[107] BE_107	-0.00330351
[51] BE_051	0.238807	[51] BE_051	0.188249	[51] BE_051	0.0940074	0.521064		[125] BE_125	0.0117421	[131] BE_131	-0.00327508
[52] BE_052 vanillin	1.41918	[52] BE_052 vanillin	1.33138	[52] BE_052 vanillin	1.33724	4.0878		[40] BE_040	0.010484	[94] BE_094 sum	-0.00319005
[54] BE_054 3-(4OHphenyl)propionic A	1.11757	[54] BE_054 3-(4OHphenyl)propionic A	1.27678	[54] BE_054 3-(4OHphenyl)propionic A	1.2453	3.63965		[32] BE_032 3-Meox-4-OHbenzald.	0.0104275	[90] BE_090 ferulic acid	-0.00190483
[55] BE_055 vanillic acid	0.990334	[55] BE_055 vanillic acid	1.01794	[55] BE_055 vanillic acid	1.04564	3.05391		[138] BE_138 fufurylalcohol	0.0100737	[103] BE_103	-0.0015981
[56] BE_056	0.0978725	[56] BE_056	0.120193	[56] BE_056	0.13005	0.348115		[66] BE_066 3,4-dihydroxybenzoic acid	0.00962882	[81] BE_081 4-hydroxycinnamic acid	-0.00142363
[57] BE_057 3Meox-4OHphenyl AcA.	0.947047	[57] BE_057 3Meox-4OHphenyl AcA.	1.14777	[57] BE_057 3Meox-4OHphenyl AcA.	2.57638	4.6712		[110] BE_110	0.00844522
[59] BE_059	0.862094	[59] BE_059	1.92224	[59] BE_059	2.27687	5.0612		[95] BE_095	0.00841665
[60] BE_060 dihydroxybenzoic acid	0.295666	[60] BE_060 dihydroxybenzoic acid	0.309325	[60] BE_060 dihydroxybenzoic acid	0.580928	1.18592		[61] BE_061	0.00689645
[61] BE_061	0.174408	[61] BE_061	0.172085	[61] BE_061	0.203234	0.549727		[123] BE_123	0.00672414
[62] BE_062	1.87023	[62] BE_062	1.74804	[62] BE_062	2.01798	5.63626		[15] BE_014 phenylacetic acid	0.00613928
[63] BE_063	2.40977	[63] BE_063	1.61132	[63] BE_063	1.58318	5.60428		[55] BE_055 vanillic acid	0.00578746
[65] BE_065 3-vanillylpropanol	0.126959	[65] BE_065 3-vanillylpropanol	0.132001	[65] BE_065 3-vanillylpropanol	0.150315	0.409275		[63] BE_063	0.00569098
[66] BE_066 3,4-dihydroxybenzoic acid	0.0658564	[66] BE_066 3,4-dihydroxybenzoic acid	0.0573442	[66] BE_066 3,4-dihydroxybenzoic acid	0.08389	0.207091		[52] BE_052 vanillin	0.00547371
[67] BE_067	0.3292	[67] BE_067	0.346291	[67] BE_067	0.311242	0.986732		[50] BE_050 vanillin	0.00464195
[68] BE_068	0.527543	[68] BE_068	0.556747	[68] BE_068	0.425634	1.50992		[100] BE_100	0.00405813
[69] BE_069 syringaldehyde peak 1	1.12134	[69] BE_069 syringaldehyde peak 1	0.609926	[69] BE_069 syringaldehyde peak 1	0.556104	2.28737		[13] BE_012 benzoic acid	0.00404224
[72] BE_072 syringaldehyde peak 2	0.995098	[72] BE_072 syringaldehyde peak 2	0.370598	[72] BE_072 syringaldehyde peak 2	0.556708	1.9224		[57] BE_057 3Meox-4OHphenyl AcA.	0.00349469
[73] BE_073	0.294424	[73] BE_073	0.215047	[73] BE_073	0.383265	0.892735		[68] BE_068	0.00330824
[77] BE_077 syringic acid	0.211368	[77] BE_077 syringic acid	0.260592	[77] BE_077 syringic acid	0.169217	0.641177		[56] BE_056	0.00314003
[78] BE_078	0.346093	[78] BE_078	0.425754	[78] BE_078	0.258852	1.0307		[14] BE_013 levulinic acid peak 1	0.00237158
[79] BE_079	0.6032	[79] BE_079	0.240623	[79] BE_079	0.523064	1.36689		[62] BE_062	0.00228485
[81] BE_081 4-hydroxycinnamic acid	1.7001	[81] BE_081 4-hydroxycinnamic acid	1.54903	[81] BE_081 4-hydroxycinnamic acid	1.79523	5.04436		[98] BE_098	0.00155678
[82] BE_082	0.626901	[82] BE_082	0.38701	[82] BE_082	0.161034	1.17494		[105] BE_105	0.00131452
[83] BE_083	0.217201	[83] BE_083	0.0381697	[83] BE_083	0.0326981	0.288068		[102] BE_102	0.00114794
[85] BE_085	0.346613	[85] BE_085	0.417349	[85] BE_085	0.22002	0.983981		[26] BE_025	0.000594299
[86] BE_086	0.0399394	[86] BE_086	0.0798872	[86] BE_086	0.041971	0.161798
[87] BE_087 coniferaldehyde	0.237342	[87] BE_087 coniferaldehyde	0.0858628			0.323205
[88] BE_088	0.722318	[88] BE_088	0.0526146	[88] BE_088	0.667572	1.4425
[89] BE_089	0.197473	[89] BE_089	0.125681	[89] BE_089	0.097896	0.42105
[90] BE_090 ferulic acid	1.87018	[90] BE_090 ferulic acid	1.7335	[90] BE_090 ferulic acid	1.78798	5.39165
[91] BE_091 sum	0.489841	[91] BE_091 sum	0.561202	[91] BE_091 sum	0.529702	1.58074
[92] BE_092	0.22706	[92] BE_092	0.153493	[92] BE_092	0.210419	0.590971
[93] BE_093	0.0918319	[93] BE_093	0.0677495	[93] BE_093	0.0874538	0.247035
[94] BE_094 sum	0.617542	[94] BE_094 sum	0.540842	[94] BE_094 sum	0.0374671	1.19585
[95] BE_095	0.173083	[95] BE_095	0.11837	[95] BE_095	0.124403	0.415856
[96] BE_096	0.12577	[96] BE_096	0.126483	[96] BE_096	0.281934	0.534187
[97] BE_097	1.7439	[97] BE_097	1.69337	[97] BE_097	0.630357	4.06763
[98] BE_098	0.993292	[98] BE_098	0.880717	[98] BE_098	0.935977	2.80999
[99] BE_099	5.86362	[99] BE_099	1.60945	[99] BE_099	5.5176	12.9907
[100] BE_100	0.0781674	[100] BE_100	0.0768481	[100] BE_100	0.0744878	0.229503
[101] BE_101	0.0732906	[101] BE_101	0.0642452	[101] BE_101	0.0591698	0.196706
[102] BE_102	0.0927332	[102] BE_102	0.0870591	[102] BE_102	0.080943	0.260735
[103] BE_103	0.216119	[103] BE_103	0.226674	[103] BE_103	0.205761	0.648554
[104] BE_104	0.139097	[104] BE_104	0.13493	[104] BE_104	0.132135	0.406161
[105] BE_105	0.110603	[105] BE_105	0.110451	[105] BE_105	0.0991766	0.320231
[106] BE_106 sum	6.53539	[106] BE_106 sum	6.9747	[106] BE_106 sum	6.52589	20.036
[107] BE_107	0.210045	[107] BE_107	0.198042	[107] BE_107	0.205061	0.613149
[108] BE_108	0.694055	[108] BE_108	0.734129	[108] BE_108	0.652222	2.08041
[110] BE_110	2.16054	[110] BE_110	2.06996	[110] BE_110	1.85898	6.08948
[111] BE_111	0.526523	[111] BE_111	0.541129	[111] BE_111	0.532242	1.59989
[114] BE_114	2.72964	[114] BE_114	2.71936	[114] BE_114	2.32253	7.77153
[115] BE_115	3.25417	[115] BE_115	3.27637	[115] BE_115	3.22041	9.75095
[116] BE_116	2.94953	[116] BE_116	2.88062	[116] BE_116	2.91966	8.74981
[117] BE_117	0.143615	[117] BE_117	0.156654	[117] BE_117	0.147316	0.447586
[119] BE_119 Benzylalcohol	0.719253	[119] BE_119 Benzylalcohol	1.91555	[119] BE_119 Benzylalcohol	0.550144	3.18495
[120] BE_120	0.163684	[120] BE_120	0.187598	[120] BE_120	2.06886	2.42014
[121] BE_121	2.50128	[121] BE_121	4.91335	[121] BE_121	0.508286	7.92292
[122] BE_122	1.66059	[122] BE_122	2.07289	[122] BE_122	4.07846	7.81194
[123] BE_123	0.268777	[123] BE_123	0.258643	[123] BE_123	0.294508	0.821929
[124] BE_124	0.156374	[124] BE_124	2.00124	[124] BE_124	0.707016	2.86463
[125] BE_125	0.21372	[125] BE_125	0.166058	[125] BE_125	0.0210266	0.400805
[126] BE_126	2.18142	[126] BE_126	2.1461	[126] BE_126	2.32907	6.6566
[127] BE_127	0.0930796	[127] BE_127	0.191671	[127] BE_127	0.098191	0.382942
[128] BE_128	0.39519	[128] BE_128	0.449135	[128] BE_128	0.253842	1.09817
[129] BE_129	0.410569	[129] BE_129	1.30193	[129] BE_129	1.57543	3.28792
[130] BE_130	0.776551	[130] BE_130	0.774866	[130] BE_130	0.875967	2.42738
[131] BE_131	0.243242	[131] BE_131	0.320251	[131] BE_131	0.334645	0.898139
[132] BE_132	0.364759	[132] BE_132	0.368014	[132] BE_132	0.515944	1.24872
[134] BE_134	1.14842	[134] BE_134	1.19186	[134] BE_134	1.19745	3.53772
[135] BE_135	0.0488053	[135] BE_135	0.0563871	[135] BE_135	0.0628679	0.16806
[138] BE_138 fufurylalcohol	0.538961	[138] BE_138 fufurylalcohol	0.484967	[138] BE_138 fufurylalcohol	0.601759	1.62569
[139] BE_139 furfural piek 2	0.497807	[139] BE_139 furfural piek 2	0.381388	[139] BE_139 furfural piek 2	1.62077	2.49997

## Sheet: Glu ranking results
The ranking of the sum of sensitivity ratios						The ranking of the reg+ and reg-
Top 40 compounds with the highest sum SR are selected						Top 40 compounds with the highest absolute reg values are selected (20 from reg+ and 20 from reg-)
PLS model	SR	SR	SR	sum SR ranking		nPLS t2-t5 model	reg+ ranking	nPLS t2-t5 model	reg- ranking
[42] BE_042	9.97369	9.23089	8.69284	27.8974		[106] BE_106 sum	0.237589	[18] BE_017	-0.159296
[18] BE_017	6.98257	7.99131	6.74626	21.7201		[99] BE_099	0.190419	[23] BE_022	-0.138822
[106] BE_106 sum	6.53539	6.9747	6.52589	20.036		[42] BE_042	0.165881	[28] BE_027 5hydroxymethylfurfural	-0.138087
[23] BE_022	7.06147	6.74949	2.4805	16.2915		[10] BE_009 pantolactone	0.133606	[122] BE_122	-0.0886573
[28] BE_027 5hydroxymethylfurfural	10.5537	0.976321	3.79481	15.3248		[11] BE_010	0.105579	[20] BE_019	-0.0680007
[99] BE_099	5.86362	1.60945	5.5176	12.9907		[4] BE_003	0.0964729	[7] BE_006 2-furoic acid	-0.059222
[49] BE_049 octanedioic acid	4.97902	4.7707	1.83463	11.5844		[49] BE_049 octanedioic acid	0.0844546	[16] BE_015	-0.0522432
[10] BE_009 pantolactone	3.88096	3.46104	3.12009	10.4621		[37] BE_037 4-hydroxyphenylethanol	0.0819209	[121] BE_121	-0.0501017
[115] BE_115	3.25417	3.27637	3.22041	9.75095		[12] BE_011 2-phenylethanol	0.0730131	[97] BE_097	-0.0476506
[4] BE_003	3.66234	4.78054	1.30799	9.75086		[41] BE_041	0.0708902	[139] BE_139 furfural piek 2	-0.0469688
[27] BE_026	3.22974	2.93988	3.47215	9.64177		[59] BE_059	0.057652	[87] BE_087 coniferaldehyde	-0.0379788
[12] BE_011 2-phenylethanol	1.94217	3.54769	3.75354	9.2434		[38] BE_038 5-HMFurancarboxilix acid	0.0566035	[9] BE_008 sorbic acid (mean peak)	-0.0352353
[37] BE_037 4-hydroxyphenylethanol	2.95584	2.65542	3.18222	8.79348		[39] BE_039 3-phenyllactic acid	0.0560218	[2] BE_001 2,3-butanediol	-0.0350632
[116] BE_116	2.94953	2.88062	2.91966	8.74981		[126] BE_126	0.0481793	[72] BE_072 syringaldehyde peak 2	-0.0338638
[121] BE_121	2.50128	4.91335	0.508286	7.92292		[119] BE_119 Benzylalcohol	0.0469466	[129] BE_129	-0.0321355
[122] BE_122	1.66059	2.07289	4.07846	7.81194		[120] BE_120	0.0468762	[44] BE_044 4-hydroxybenzoic acid	-0.0299239
[11] BE_010	2.26609	2.15578	3.38575	7.80762		[51] BE_051	0.0456242	[79] BE_079	-0.0263358
[114] BE_114	2.72964	2.71936	2.32253	7.77153		[54] BE_054 3-(4OHphenyl)propionic A	0.0425989	[83] BE_083	-0.0257854
[126] BE_126	2.18142	2.1461	2.32907	6.6566		[60] BE_060 dihydroxybenzoic acid	0.0407602	[22] BE_021 dihydroxybenzene	-0.0245614
[46] BE_046 vanillylalcohol	2.12471	2.11598	2.15626	6.39695		[114] BE_114	0.0397834	[91] BE_091 sum	-0.02456
[110] BE_110	2.16054	2.06996	1.85898	6.08948		[135] BE_135	0.0385092	[130] BE_130	-0.0207968
[20] BE_019	4.3608	1.22891	0.47274	6.06245		[128] BE_128	0.0378937	[77] BE_077 syringic acid	-0.0183662
[62] BE_062	1.87023	1.74804	2.01798	5.63626		[19] BE_018 5-HMF methyl keton	0.0359209	[31] BE_031 2-hydroxybenzoic acid	-0.017601
[63] BE_063	2.40977	1.61132	1.58318	5.60428		[3] BE_002	0.0313182	[67] BE_067	-0.0172197
[50] BE_050 vanillin	1.97125	2.07963	1.49093	5.5418		[43] BE_043	0.02956	[45] BE_045 4-hydroxyphenylacetate	-0.0169281
[40] BE_040	1.73976	1.7158	1.95389	5.40945		[132] BE_132	0.0292704	[73] BE_073	-0.0164411
[90] BE_090 ferulic acid	1.87018	1.7335	1.78798	5.39165		[115] BE_115	0.0282071	[78] BE_078	-0.0160822
[30] BE_030 4-hydroxybenzylalcohol	1.86491	1.573	1.6685	5.10642		[124] BE_124	0.0245968	[47] BE_047	-0.0118781
[59] BE_059	0.862094	1.92224	2.27687	5.0612		[71] BE_071 adenine	0.0243697	[36] BE_036 4-hydroxybenzaldehyde	-0.0117152
[81] BE_081 4-hydroxycinnamic acid	1.7001	1.54903	1.79523	5.04436		[127] BE_127	0.0238826	[92] BE_092	-0.0113073
[47] BE_047	1.81063	1.67932	1.49	4.97995		[111] BE_111	0.0202333	[104] BE_104	-0.0108123
[3] BE_002	2.23924	1.99583	0.72609	4.96116		[89] BE_089	0.0198412	[88] BE_088	-0.0104788
[57] BE_057 3Meox-4OHphenyl AcA.	0.947047	1.14777	2.57638	4.6712		[24] BE_023 2,5-bis(hydroxymethyl)furan	0.0191175	[117] BE_117	-0.00966684
[52] BE_052 vanillin	1.41918	1.33138	1.33724	4.0878		[116] BE_116	0.0185879	[25] BE_024	-0.00960794
[97] BE_097	1.7439	1.69337	0.630357	4.06763		[134] BE_134	0.0164868	[93] BE_093	-0.00843554
[16] BE_015	1.23108	1.27083	1.53805	4.03997		[96] BE_096	0.0164365	[30] BE_030 4-hydroxybenzylalcohol	-0.00823831
[32] BE_032 3-Meox-4-OHbenzald.	1.38162	1.2951	1.27563	3.95235		[65] BE_065 3-vanillylpropanol	0.0153494	[85] BE_085	-0.00778193
[54] BE_054 3-(4OHphenyl)propionic A	1.11757	1.27678	1.2453	3.63965		[69] BE_069 syringaldehyde peak 1	0.0148242	[35] BE_035 3-hydroxybenzoic acid	-0.00671137
[7] BE_006 2-furoic acid	1.18566	0.973477	1.45101	3.61014		[27] BE_026	0.0137374	[82] BE_082	-0.00630929
[134] BE_134	1.14842	1.19186	1.19745	3.53772		[108] BE_108	0.0127529	[29] BE_029	-0.00520183
[129] BE_129	0.410569	1.30193	1.57543	3.28792		[48] BE_048	0.0127342	[17] BE_016 levulinic acid peak 2	-0.00350208
[29] BE_029	1.08371	1.01631	1.14077	3.24079		[46] BE_046 vanillylalcohol	0.0121932	[101] BE_101	-0.00330399
[119] BE_119 Benzylalcohol	0.719253	1.91555	0.550144	3.18495		[86] BE_086	0.0118615	[107] BE_107	-0.00330351
[55] BE_055 vanillic acid	0.990334	1.01794	1.04564	3.05391		[125] BE_125	0.0117421	[131] BE_131	-0.00327508
[48] BE_048	0.551198	1.41546	0.935564	2.90222		[40] BE_040	0.010484	[94] BE_094 sum	-0.00319005
[124] BE_124	0.156374	2.00124	0.707016	2.86463		[32] BE_032 3-Meox-4-OHbenzald.	0.0104275	[90] BE_090 ferulic acid	-0.00190483
[98] BE_098	0.993292	0.880717	0.935977	2.80999		[138] BE_138 fufurylalcohol	0.0100737	[103] BE_103	-0.0015981
[36] BE_036 4-hydroxybenzaldehyde	1.12467	0.813621	0.695603	2.63389		[66] BE_066 3,4-dihydroxybenzoic acid	0.00962882	[81] BE_081 4-hydroxycinnamic acid	-0.00142363
[22] BE_021 dihydroxybenzene	0.552405	0.639777	1.31612	2.50831		[110] BE_110	0.00844522
[139] BE_139 furfural piek 2	0.497807	0.381388	1.62077	2.49997		[95] BE_095	0.00841665
[130] BE_130	0.776551	0.774866	0.875967	2.42738		[61] BE_061	0.00689645
[120] BE_120	0.163684	0.187598	2.06886	2.42014		[123] BE_123	0.00672414
[38] BE_038 5-HMFurancarboxilix acid	0.726446	0.530408	1.0602	2.31705		[15] BE_014 phenylacetic acid	0.00613928
[69] BE_069 syringaldehyde peak 1	1.12134	0.609926	0.556104	2.28737		[55] BE_055 vanillic acid	0.00578746
[108] BE_108	0.694055	0.734129	0.652222	2.08041		[63] BE_063	0.00569098
[39] BE_039 3-phenyllactic acid	0.438739	0.618373	0.91632	1.97343		[52] BE_052 vanillin	0.00547371
[72] BE_072 syringaldehyde peak 2	0.995098	0.370598	0.556708	1.9224		[50] BE_050 vanillin	0.00464195
[41] BE_041	0.82902	0.639906	0.23476	1.70369		[100] BE_100	0.00405813
[45] BE_045 4-hydroxyphenylacetate	0.436223	0.577893	0.667975	1.68209		[13] BE_012 benzoic acid	0.00404224
[138] BE_138 fufurylalcohol	0.538961	0.484967	0.601759	1.62569		[57] BE_057 3Meox-4OHphenyl AcA.	0.00349469
[111] BE_111	0.526523	0.541129	0.532242	1.59989		[68] BE_068	0.00330824
[91] BE_091 sum	0.489841	0.561202	0.529702	1.58074		[56] BE_056	0.00314003
[44] BE_044 4-hydroxybenzoic acid	0.55067	0.537341	0.450465	1.53848		[14] BE_013 levulinic acid peak 1	0.00237158
[68] BE_068	0.527543	0.556747	0.425634	1.50992		[62] BE_062	0.00228485
[88] BE_088	0.722318	0.0526146	0.667572	1.4425		[98] BE_098	0.00155678
[79] BE_079	0.6032	0.240623	0.523064	1.36689		[105] BE_105	0.00131452
[13] BE_012 benzoic acid	0.443454	0.4718	0.444419	1.35967		[102] BE_102	0.00114794
[24] BE_023 2,5-bis(hydroxymethyl)furan	0.34384	0.507758	0.468575	1.32017		[26] BE_025	0.000594299
[132] BE_132	0.364759	0.368014	0.515944	1.24872
[94] BE_094 sum	0.617542	0.540842	0.0374671	1.19585
[60] BE_060 dihydroxybenzoic acid	0.295666	0.309325	0.580928	1.18592
[82] BE_082	0.626901	0.38701	0.161034	1.17494
[128] BE_128	0.39519	0.449135	0.253842	1.09817
[78] BE_078	0.346093	0.425754	0.258852	1.0307
[19] BE_018 5-HMF methyl keton	0.708175	0.0968575	0.205109	1.01014
[67] BE_067	0.3292	0.346291	0.311242	0.986732
[85] BE_085	0.346613	0.417349	0.22002	0.983981
[15] BE_014 phenylacetic acid	0.398991	0.156554	0.428052	0.983597
[131] BE_131	0.243242	0.320251	0.334645	0.898139
[73] BE_073	0.294424	0.215047	0.383265	0.892735
[2] BE_001 2,3-butanediol	0.219768	0.0899807	0.574272	0.884021
[123] BE_123	0.268777	0.258643	0.294508	0.821929
[9] BE_008 sorbic acid (mean peak)	0.0971866	0.337959	0.25585	0.690996
[103] BE_103	0.216119	0.226674	0.205761	0.648554
[77] BE_077 syringic acid	0.211368	0.260592	0.169217	0.641177
[107] BE_107	0.210045	0.198042	0.205061	0.613149
[92] BE_092	0.22706	0.153493	0.210419	0.590971
[26] BE_025	0.106258	0.145172	0.33022	0.58165
[17] BE_016 levulinic acid peak 2	0.231133	0.192791	0.153479	0.577402
[35] BE_035 3-hydroxybenzoic acid	0.173558	0.203864	0.199942	0.577364
[61] BE_061	0.174408	0.172085	0.203234	0.549727
[96] BE_096	0.12577	0.126483	0.281934	0.534187
[51] BE_051	0.238807	0.188249	0.0940074	0.521064
[43] BE_043	0.145866	0.177372	0.180449	0.503687
[117] BE_117	0.143615	0.156654	0.147316	0.447586
[89] BE_089	0.197473	0.125681	0.097896	0.42105
[95] BE_095	0.173083	0.11837	0.124403	0.415856
[31] BE_031 2-hydroxybenzoic acid	0.131251	0.148727	0.134481	0.414459
[65] BE_065 3-vanillylpropanol	0.126959	0.132001	0.150315	0.409275
[104] BE_104	0.139097	0.13493	0.132135	0.406161
[125] BE_125	0.21372	0.166058	0.0210266	0.400805
[127] BE_127	0.0930796	0.191671	0.098191	0.382942
[25] BE_024	0.274207	0.0520756	0.0506565	0.37694
[56] BE_056	0.0978725	0.120193	0.13005	0.348115
[87] BE_087 coniferaldehyde	0.237342	0.0858628		0.323205
[105] BE_105	0.110603	0.110451	0.0991766	0.320231
[14] BE_013 levulinic acid peak 1	0.126066	0.0971102	0.0965141	0.319691
[83] BE_083	0.217201	0.0381697	0.0326981	0.288068
[102] BE_102	0.0927332	0.0870591	0.080943	0.260735
[93] BE_093	0.0918319	0.0677495	0.0874538	0.247035
[100] BE_100	0.0781674	0.0768481	0.0744878	0.229503
[66] BE_066 3,4-dihydroxybenzoic acid	0.0658564	0.0573442	0.08389	0.207091
[101] BE_101	0.0732906	0.0642452	0.0591698	0.196706
[135] BE_135	0.0488053	0.0563871	0.0628679	0.16806
[86] BE_086	0.0399394	0.0798872	0.041971	0.161798

## Sheet: Glu selected compounds
Among the selected compounds, the known ones were tested for their toxicity
PLS model, SR ranking		nPLS t2-t5 model, reg+ ranking		nPLS t2-t5 model, reg- ranking
[42] BE_042		[106] BE_106 sum		[18] BE_017
[18] BE_017		[99] BE_099		[23] BE_022
[106] BE_106 sum		[42] BE_042		[28] BE_027 5hydroxymethylfurfural
[23] BE_022		[10] BE_009 pantolactone		[122] BE_122
[28] BE_027 5hydroxymethylfurfural		[11] BE_010		[20] BE_019
[99] BE_099		[4] BE_003		[7] BE_006 2-furoic acid
[49] BE_049 octanedioic acid		[49] BE_049 octanedioic acid		[16] BE_015
[10] BE_009 pantolactone		[37] BE_037 4-hydroxyphenylethanol		[121] BE_121
[115] BE_115		[12] BE_011 2-phenylethanol		[97] BE_097
[4] BE_003		[41] BE_041		[139] BE_139 furfural piek 2
[27] BE_026		[59] BE_059		[87] BE_087 coniferaldehyde
[12] BE_011 2-phenylethanol		[38] BE_038 5-HMFurancarboxilix acid		[9] BE_008 sorbic acid (mean peak)
[37] BE_037 4-hydroxyphenylethanol		[39] BE_039 3-phenyllactic acid		[2] BE_001 2,3-butanediol
[116] BE_116		[126] BE_126		[72] BE_072 syringaldehyde peak 2
[121] BE_121		[119] BE_119 Benzylalcohol		[129] BE_129
[122] BE_122		[120] BE_120		[44] BE_044 4-hydroxybenzoic acid
[11] BE_010		[51] BE_051		[79] BE_079
[114] BE_114		[54] BE_054 3-(4OHphenyl)propionic A		[83] BE_083
[126] BE_126		[60] BE_060 dihydroxybenzoic acid		[22] BE_021 dihydroxybenzene
[46] BE_046 vanillylalcohol		[114] BE_114		[91] BE_091 sum
[110] BE_110
[20] BE_019
[62] BE_062
[63] BE_063
[50] BE_050 vanillin
[40] BE_040
[90] BE_090 ferulic acid
[30] BE_030 4-hydroxybenzylalcohol
[59] BE_059
[81] BE_081 4-hydroxycinnamic acid
[47] BE_047
[3] BE_002
[57] BE_057 3Meox-4OHphenyl AcA.
[52] BE_052 vanillin
[97] BE_097
[16] BE_015
[32] BE_032 3-Meox-4-OHbenzald.
[54] BE_054 3-(4OHphenyl)propionic A
[7] BE_006 2-furoic acid
[134] BE_134
[28] BE_027 5hydroxymethylfurfural	test (=HMF)	[10] BE_009 pantolactone	test	[28] BE_027 5hydroxymethylfurfural	test (=HMF)
[49] BE_049 octanedioic acid	test (=suberic acid)	[49] BE_049 octanedioic acid	test (=suberic acid)	[7] BE_006 2-furoic acid	test
[10] BE_009 pantolactone	test	[37] BE_037 4-hydroxyphenylethanol	N.A.	[139] BE_139 furfural piek 2	test
[12] BE_011 2-phenylethanol	test: phenylacetaldehyde	[12] BE_011 2-phenylethanol	test: phenylacetaldehyde	[87] BE_087 coniferaldehyde	test
[37] BE_037 4-hydroxyphenylethanol	N.A.	[38] BE_038 5-HMFurancarboxilix acid	test (=HMF acid)	[9] BE_008 sorbic acid (mean peak)	test
[46] BE_046 vanillylalcohol	test: vanillin	[39] BE_039 3-phenyllactic acid	test	[2] BE_001 2,3-butanediol	by-product
[50] BE_050 vanillin	test	[119] BE_119 Benzylalcohol	test: benzaldehyde	[72] BE_072 syringaldehyde peak 2	test
[90] BE_090 ferulic acid	test	[54] BE_054 3-(4OHphenyl)propionic A	test (=phloretic acid)	[44] BE_044 4-hydroxybenzoic acid	test
[30] BE_030 4-hydroxybenzylalcohol	test: 4-hydroxybenzaldehyde	[60] BE_060 dihydroxybenzoic acid	test: dihydroxybenzene	[22] BE_021 dihydroxybenzene	test
[81] BE_081 4-hydroxycinnamic acid	test (=p-coumaric acid)
[57] BE_057 3Meox-4OHphenyl AcA.	test (=homovanillic acid)
[52] BE_052 vanillin	test
[32] BE_032 3-Meox-4-OHbenzald.	test (=vanillin)
[54] BE_054 3-(4OHphenyl)propionic A	test (=phloretic acid)
[7] BE_006 2-furoic acid	test

## Sheet: EtOH model results
Selectivity ratios of PLS-2CV models of t3, t4 and t5, and their sums
Regression coefficients of nPLS-2CV model of t2-t5
PLS: PLS-2CV model
nPLS: nPLS-2CV model
SR: selectivity ratio
reg+: positive regression coefficient values
reg-: negative regression coefficient values
PLS t3 model	SR	PLS t4 model	SR	PLS t5 model	SR	sum SR		nPLS t2-t5 model	reg+	nPLS t2-t5 model	reg-
[2] BE_001 2,3-butanediol	0.208225	[2] BE_001 2,3-butanediol	0.0723351	[2] BE_001 2,3-butanediol	0.644357	0.924917		[106] BE_106 sum	0.0946828	[18] BE_017	-0.0678129
[3] BE_002	2.2079	[3] BE_002	1.99528	[3] BE_002	0.738601	4.94179		[99] BE_099	0.079713	[28] BE_027 5hydroxymethylfurfural	-0.0585357
[4] BE_003	3.40505	[4] BE_003	4.29217	[4] BE_003	1.36682	9.06404		[42] BE_042	0.0683227	[23] BE_022	-0.0562442
[7] BE_006 2-furoic acid	1.5194	[7] BE_006 2-furoic acid	1.27423	[7] BE_006 2-furoic acid	1.78623	4.57985		[10] BE_009 pantolactone	0.0633881	[122] BE_122	-0.0365684
[9] BE_008 sorbic acid (mean peak)	0.240272	[9] BE_008 sorbic acid (mean peak)	0.564591	[9] BE_008 sorbic acid (mean peak)	0.432938	1.2378		[49] BE_049 octanedioic acid	0.0464858	[97] BE_097	-0.0220877
[10] BE_009 pantolactone	3.181	[10] BE_009 pantolactone	2.71433	[10] BE_009 pantolactone	2.39822	8.29355		[11] BE_010	0.0461416	[87] BE_087 coniferaldehyde	-0.0195769
[11] BE_010	2.37934	[11] BE_010	2.11694	[11] BE_010	3.2759	7.77218		[4] BE_003	0.0424036	[139] BE_139 furfural piek 2	-0.0194809
[12] BE_011 2-phenylethanol	3.15666	[12] BE_011 2-phenylethanol	4.55466	[12] BE_011 2-phenylethanol	4.4578	12.1691		[37] BE_037 4-hydroxyphenylethanol	0.04204	[121] BE_121	-0.0191898
[13] BE_012 benzoic acid	0.897326	[13] BE_012 benzoic acid	0.940146	[13] BE_012 benzoic acid	0.875418	2.71289		[12] BE_011 2-phenylethanol	0.0370492	[20] BE_019	-0.0190435
[14] BE_013 levulinic acid peak 1	0.306892	[14] BE_013 levulinic acid peak 1	0.237325	[14] BE_013 levulinic acid peak 1	0.187415	0.731632		[126] BE_126	0.0321857	[7] BE_006 2-furoic acid	-0.0184408
[15] BE_014 phenylacetic acid	1.15863	[15] BE_014 phenylacetic acid	0.384895	[15] BE_014 phenylacetic acid	1.02655	2.57008		[128] BE_128	0.0304843	[16] BE_015	-0.0167075
[16] BE_015	1.70616	[16] BE_015	1.7566	[16] BE_015	2.06235	5.52511		[59] BE_059	0.0290789	[129] BE_129	-0.0148838
[17] BE_016 levulinic acid peak 2	0.512787	[17] BE_016 levulinic acid peak 2	0.434531	[17] BE_016 levulinic acid peak 2	0.311564	1.25888		[38] BE_038 5-HMFurancarboxilix acid	0.0287803	[83] BE_083	-0.0136191
[18] BE_017	7.06816	[18] BE_017	7.44032	[18] BE_017	6.33393	20.8424		[54] BE_054 3-(4OHphenyl)propionic A	0.0264759	[45] BE_045 4-hydroxyphenylacetate	-0.0132225
[19] BE_018 5-HMF methyl keton	0.988713	[19] BE_018 5-HMF methyl keton	0.152203	[19] BE_018 5-HMF methyl keton	0.123328	1.26424		[135] BE_135	0.0254607	[72] BE_072 syringaldehyde peak 2	-0.0126732
[20] BE_019	4.57167	[20] BE_019	1.0027	[20] BE_019	0.383111	5.95748		[41] BE_041	0.0235689	[44] BE_044 4-hydroxybenzoic acid	-0.0112951
[22] BE_021 dihydroxybenzene	0.749623	[22] BE_021 dihydroxybenzene	0.832179	[22] BE_021 dihydroxybenzene	1.65549	3.23729		[39] BE_039 3-phenyllactic acid	0.0218794	[79] BE_079	-0.0105945
[23] BE_022	7.06232	[23] BE_022	6.55985	[23] BE_022	2.34859	15.9708		[60] BE_060 dihydroxybenzoic acid	0.0212261	[31] BE_031 2-hydroxybenzoic acid	-0.0105808
[24] BE_023 2,5-bis(hydroxymethyl)furan	0.842999	[24] BE_023 2,5-bis(hydroxymethyl)furan	1.1007	[24] BE_023 2,5-bis(hydroxymethyl)furan	1.01363	2.95733		[115] BE_115	0.0202028	[9] BE_008 sorbic acid (mean peak)	-0.0101376
[25] BE_024	0.30497	[25] BE_024	0.0566092	[25] BE_024	0.0573671	0.418946		[19] BE_018 5-HMF methyl keton	0.0201984	[22] BE_021 dihydroxybenzene	-0.00964955
[26] BE_025	0.197879	[26] BE_025	0.247716	[26] BE_025	0.483861	0.929456		[132] BE_132	0.0177664	[91] BE_091 sum	-0.00937059
[27] BE_026	3.31867	[27] BE_026	2.99332	[27] BE_026	3.48177	9.79377		[120] BE_120	0.0175047	[36] BE_036 4-hydroxybenzaldehyde	-0.00906815
[28] BE_027 5hydroxymethylfurfural	10.8751	[28] BE_027 5hydroxymethylfurfural	1.28834	[28] BE_027 5hydroxymethylfurfural	4.52058	16.684		[43] BE_043	0.0174779	[90] BE_090 ferulic acid	-0.00901587
[29] BE_029	1.08194	[29] BE_029	0.989755	[29] BE_029	1.07152	3.14321		[55] BE_055 vanillic acid	0.0169879	[2] BE_001 2,3-butanediol	-0.00891686
[30] BE_030 4-hydroxybenzylalcohol	2.22551	[30] BE_030 4-hydroxybenzylalcohol	1.93051	[30] BE_030 4-hydroxybenzylalcohol	1.97722	6.13324		[51] BE_051	0.015984	[78] BE_078	-0.00819511
[31] BE_031 2-hydroxybenzoic acid	0.178338	[31] BE_031 2-hydroxybenzoic acid	0.23468	[31] BE_031 2-hydroxybenzoic acid	0.145879	0.558896		[116] BE_116	0.0149095	[30] BE_030 4-hydroxybenzylalcohol	-0.0078488
[32] BE_032 3-Meox-4-OHbenzald.	1.87551	[32] BE_032 3-Meox-4-OHbenzald.	1.79615	[32] BE_032 3-Meox-4-OHbenzald.	1.84762	5.51928		[89] BE_089	0.0148551	[25] BE_024	-0.00774009
[35] BE_035 3-hydroxybenzoic acid	0.260819	[35] BE_035 3-hydroxybenzoic acid	0.291977	[35] BE_035 3-hydroxybenzoic acid	0.264568	0.817363		[127] BE_127	0.0147052	[92] BE_092	-0.0064438
[36] BE_036 4-hydroxybenzaldehyde	1.76198	[36] BE_036 4-hydroxybenzaldehyde	0.725114	[36] BE_036 4-hydroxybenzaldehyde	0.42734	2.91443		[114] BE_114	0.0144686	[29] BE_029	-0.00633812
[37] BE_037 4-hydroxyphenylethanol	4.98967	[37] BE_037 4-hydroxyphenylethanol	4.08359	[37] BE_037 4-hydroxyphenylethanol	4.70363	13.7769		[69] BE_069 syringaldehyde peak 1	0.0136628	[81] BE_081 4-hydroxycinnamic acid	-0.00589636
[38] BE_038 5-HMFurancarboxilix acid	1.24036	[38] BE_038 5-HMFurancarboxilix acid	0.862183	[38] BE_038 5-HMFurancarboxilix acid	1.45513	3.55767		[46] BE_046 vanillylalcohol	0.0133803	[67] BE_067	-0.00570191
[39] BE_039 3-phenyllactic acid	0.403224	[39] BE_039 3-phenyllactic acid	0.22411	[39] BE_039 3-phenyllactic acid	0.322115	0.949448		[65] BE_065 3-vanillylpropanol	0.0112135	[104] BE_104	-0.00552461
[40] BE_040	1.8393	[40] BE_040	1.80865	[40] BE_040	2.02277	5.67071		[119] BE_119 Benzylalcohol	0.0111573	[35] BE_035 3-hydroxybenzoic acid	-0.00538239
[41] BE_041	0.248835	[41] BE_041	0.174429	[41] BE_041	0.0475134	0.470778		[48] BE_048	0.0111117	[73] BE_073	-0.00531955
[42] BE_042	6.94217	[42] BE_042	6.3954	[42] BE_042	5.94678	19.2843		[71] BE_071 adenine	0.0105696	[47] BE_047	-0.0051974
[43] BE_043	0.277859	[43] BE_043	0.38252	[43] BE_043	0.391174	1.05155		[15] BE_014 phenylacetic acid	0.0103877	[101] BE_101	-0.00514185
[44] BE_044 4-hydroxybenzoic acid	1.01809	[44] BE_044 4-hydroxybenzoic acid	0.939247	[44] BE_044 4-hydroxybenzoic acid	0.779594	2.73693		[82] BE_082	0.00925583	[85] BE_085	-0.00510131
[45] BE_045 4-hydroxyphenylacetate	0.536221	[45] BE_045 4-hydroxyphenylacetate	0.641775	[45] BE_045 4-hydroxyphenylacetate	0.768978	1.94697		[3] BE_002	0.00889504	[131] BE_131	-0.00486479
[46] BE_046 vanillylalcohol	4.15044	[46] BE_046 vanillylalcohol	4.09946	[46] BE_046 vanillylalcohol	3.96704	12.2169		[52] BE_052 vanillin	0.0088243	[62] BE_062	-0.00475696
[47] BE_047	2.66181	[47] BE_047	2.42206	[47] BE_047	2.05225	7.13612		[66] BE_066 3,4-dihydroxybenzoic acid	0.00846613	[93] BE_093	-0.00431509
[48] BE_048	0.849147	[48] BE_048	1.95248	[48] BE_048	1.28725	4.08887		[95] BE_095	0.00729604	[107] BE_107	-0.00427604
[49] BE_049 octanedioic acid	6.87684	[49] BE_049 octanedioic acid	6.54627	[49] BE_049 octanedioic acid	2.78871	16.2118		[111] BE_111	0.00698826	[117] BE_117	-0.00417005
[50] BE_050 vanillin	2.8668	[50] BE_050 vanillin	2.6074	[50] BE_050 vanillin	2.07033	7.54454		[50] BE_050 vanillin	0.00635901	[105] BE_105	-0.00404727
[51] BE_051	0.636743	[51] BE_051	0.543118	[51] BE_051	0.0863474	1.26621		[125] BE_125	0.00586776	[56] BE_056	-0.0032218
[52] BE_052 vanillin	2.6416	[52] BE_052 vanillin	1.85999	[52] BE_052 vanillin	2.01033	6.51191		[26] BE_025	0.00557981	[130] BE_130	-0.00304001
[54] BE_054 3-(4OHphenyl)propionic A	1.80767	[54] BE_054 3-(4OHphenyl)propionic A	2.39871	[54] BE_054 3-(4OHphenyl)propionic A	2.5476	6.75398		[61] BE_061	0.00550221	[98] BE_098	-0.00293478
[55] BE_055 vanillic acid	2.57913	[55] BE_055 vanillic acid	2.57973	[55] BE_055 vanillic acid	2.368	7.52686		[134] BE_134	0.00503292	[77] BE_077 syringic acid	-0.0025353
[56] BE_056	0.104045	[56] BE_056	0.125924	[56] BE_056	0.108677	0.338646		[96] BE_096	0.00487593	[94] BE_094 sum	-0.0024342
[57] BE_057 3Meox-4OHphenyl AcA.	1.47168	[57] BE_057 3Meox-4OHphenyl AcA.	1.60207	[57] BE_057 3Meox-4OHphenyl AcA.	3.1936	6.26735		[86] BE_086	0.00484964	[103] BE_103	-0.00141526
[59] BE_059	1.1698	[59] BE_059	2.95712	[59] BE_059	3.50952	7.63644		[32] BE_032 3-Meox-4-OHbenzald.	0.00478466	[17] BE_016 levulinic acid peak 2	-0.00135706
[60] BE_060 dihydroxybenzoic acid	0.476195	[60] BE_060 dihydroxybenzoic acid	0.492139	[60] BE_060 dihydroxybenzoic acid	0.811081	1.77941		[24] BE_023 2,5-bis(hydroxymethyl)furan	0.00441953	[57] BE_057 3Meox-4OHphenyl AcA.	-0.00090672
[61] BE_061	0.43635	[61] BE_061	0.438644	[61] BE_061	0.49346	1.36845		[123] BE_123	0.00397738	[100] BE_100	-0.000554812
[62] BE_062	1.81137	[62] BE_062	1.61471	[62] BE_062	1.90588	5.33196		[138] BE_138 fufurylalcohol	0.00317486
[63] BE_063	3.08473	[63] BE_063	2.079	[63] BE_063	2.10287	7.2666		[13] BE_012 benzoic acid	0.00300845
[65] BE_065 3-vanillylpropanol	0.25228	[65] BE_065 3-vanillylpropanol	0.273195	[65] BE_065 3-vanillylpropanol	0.35499	0.880466		[110] BE_110	0.00289044
[66] BE_066 3,4-dihydroxybenzoic acid	0.0981664	[66] BE_066 3,4-dihydroxybenzoic acid	0.103643	[66] BE_066 3,4-dihydroxybenzoic acid	0.180133	0.381942		[124] BE_124	0.00285093
[67] BE_067	0.613189	[67] BE_067	0.620622	[67] BE_067	0.550745	1.78456		[40] BE_040	0.0023077
[68] BE_068	0.879941	[68] BE_068	0.899935	[68] BE_068	0.75939	2.53927		[108] BE_108	0.0022831
[69] BE_069 syringaldehyde peak 1	1.99151	[69] BE_069 syringaldehyde peak 1	1.68051	[69] BE_069 syringaldehyde peak 1	0.473181	4.1452		[14] BE_013 levulinic acid peak 1	0.00222437
[72] BE_072 syringaldehyde peak 2	1.81838	[72] BE_072 syringaldehyde peak 2	0.565574	[72] BE_072 syringaldehyde peak 2	0.40625	2.7902		[102] BE_102	0.0020122
[73] BE_073	0.253304	[73] BE_073	0.105766	[73] BE_073	0.222024	0.581094		[88] BE_088	0.0012926
[77] BE_077 syringic acid	0.116656	[77] BE_077 syringic acid	0.124748	[77] BE_077 syringic acid	0.171713	0.413117		[68] BE_068	0.00122741
[78] BE_078	0.254379	[78] BE_078	0.318388	[78] BE_078	0.230402	0.803168		[63] BE_063	0.00116583
[79] BE_079	0.419038	[79] BE_079	0.180119	[79] BE_079	0.359071	0.958229		[27] BE_026	0.000511756
[81] BE_081 4-hydroxycinnamic acid	1.81854	[81] BE_081 4-hydroxycinnamic acid	1.60995	[81] BE_081 4-hydroxycinnamic acid	1.82198	5.25047
[82] BE_082	0.147792	[82] BE_082	0.0934776	[82] BE_082	0.113245	0.354515
[83] BE_083	0.199204	[83] BE_083	0.0270005	[83] BE_083	0.0190636	0.245268
[85] BE_085	0.283384	[85] BE_085	0.354677	[85] BE_085	0.1899	0.82796
[86] BE_086	0.0360604	[86] BE_086	0.0912776	[86] BE_086	0.0351363	0.162474
[87] BE_087 coniferaldehyde	0.209469	[87] BE_087 coniferaldehyde	0.0271645	[87] BE_087 coniferaldehyde	0.993232	1.22986
[88] BE_088	1.29564	[88] BE_088	0.164802	[88] BE_088	0.148723	1.60917
[89] BE_089	0.0632112	[89] BE_089	0.0743474	[89] BE_089	1.51947	1.65703
[90] BE_090 ferulic acid	1.59659	[90] BE_090 ferulic acid	1.4516	[90] BE_090 ferulic acid	0.285739	3.33393
[91] BE_091 sum	0.239394	[91] BE_091 sum	0.29277	[91] BE_091 sum	0.199513	0.731676
[92] BE_092	0.257256	[92] BE_092	0.175808	[92] BE_092	0.0710283	0.504091
[93] BE_093	0.106998	[93] BE_093	0.0827217	[93] BE_093	0.0851864	0.274906
[94] BE_094 sum	0.725098	[94] BE_094 sum	0.638567	[94] BE_094 sum	0.310074	1.67374
[95] BE_095	0.392179	[95] BE_095	0.306162	[95] BE_095	0.610635	1.30898
[96] BE_096	0.248455	[96] BE_096	0.261648	[96] BE_096	0.690116	1.20022
[97] BE_097	1.7197	[97] BE_097	1.67728	[97] BE_097	1.09357	4.49055
[98] BE_098	1.15711	[98] BE_098	1.05519	[98] BE_098	3.22135	5.43365
[99] BE_099	3.52424	[99] BE_099	0.764258	[99] BE_099	0.104272	4.39277
[100] BE_100	0.083738	[100] BE_100	0.0975168	[100] BE_100	0.0578713	0.239126
[101] BE_101	0.0573929	[101] BE_101	0.0546704	[101] BE_101	0.0713058	0.183369
[102] BE_102	0.0740101	[102] BE_102	0.0702428	[102] BE_102	0.109974	0.254227
[103] BE_103	0.105691	[103] BE_103	0.113475	[103] BE_103	0.0813934	0.300559
[104] BE_104	0.0765018	[104] BE_104	0.0746635	[104] BE_104	0.0829098	0.234075
[105] BE_105	0.0776914	[105] BE_105	0.0808822	[105] BE_105	3.56686	3.72543
[106] BE_106 sum	3.69916	[106] BE_106 sum	3.7737	[106] BE_106 sum	0.147651	7.62051
[107] BE_107	0.138181	[107] BE_107	0.119053	[107] BE_107	0.520954	0.778188
[108] BE_108	0.477863	[108] BE_108	0.540536	[108] BE_108	1.97173	2.99013
[110] BE_110	2.36155	[110] BE_110	2.19152	[110] BE_110	0.445889	4.99895
[111] BE_111	0.374695	[111] BE_111	0.41229	[111] BE_111	2.16551	2.95249
[114] BE_114	2.56314	[114] BE_114	2.49981	[114] BE_114	4.86995	9.9329
[115] BE_115	5.15025	[115] BE_115	5.07322	[115] BE_115	4.3302	14.5537
[116] BE_116	4.74375	[116] BE_116	4.43838	[116] BE_116	0.0665879	9.24871
[117] BE_117	0.0661123	[117] BE_117	0.0599271	[117] BE_117	0.572402	0.698441
[119] BE_119 Benzylalcohol	0.889926	[119] BE_119 Benzylalcohol	1.97173	[119] BE_119 Benzylalcohol	0.952338	3.81399
[120] BE_120	0.356786	[120] BE_120	0.218981	[120] BE_120	0.84469	1.42046
[121] BE_121	3.25945	[121] BE_121	5.81665	[121] BE_121	4.97067	14.0468
[122] BE_122	2.78284	[122] BE_122	3.14575	[122] BE_122	0.582932	6.51152
[123] BE_123	0.477134	[123] BE_123	0.475021	[123] BE_123	0.354209	1.30636
[124] BE_124	0.178022	[124] BE_124	2.52794	[124] BE_124	0.0256939	2.73165
[125] BE_125	0.277503	[125] BE_125	0.214534	[125] BE_125	4.17859	4.67063
[126] BE_126	3.94839	[126] BE_126	3.95018	[126] BE_126	0.12706	8.02564
[127] BE_127	0.149862	[127] BE_127	0.0667277	[127] BE_127	0.575751	0.79234
[128] BE_128	0.565008	[128] BE_128	0.628913	[128] BE_128	2.35504	3.54896
[129] BE_129	0.85272	[129] BE_129	2.10762	[129] BE_129	1.42704	4.38738
[130] BE_130	1.76453	[130] BE_130	1.43833	[130] BE_130	0.738174	3.94103
[131] BE_131	0.604131	[131] BE_131	0.759928	[131] BE_131	0.560364	1.92442
[132] BE_132	0.395687	[132] BE_132	0.424029	[132] BE_132	1.1017	1.92141
[134] BE_134	0.993548	[134] BE_134	1.05035	[134] BE_134	0.215481	2.25938
[135] BE_135	0.122908	[135] BE_135	0.146514	[135] BE_135	1.07561	1.34503
[138] BE_138 fufurylalcohol	0.955298	[138] BE_138 fufurylalcohol	0.879634	[138] BE_138 fufurylalcohol	2.49352	4.32846
[139] BE_139 furfural piek 2	0.949529	[139] BE_139 furfural piek 2	0.764501	[139] BE_139 furfural piek 2	0.764501	2.47853

## Sheet: EtOH ranking results
The ranking of the sum of sensitivity ratios						The ranking of the reg+ and reg-
Top 40 compounds with the highest sum SR are selected						Top 40 compounds with the highest absolute reg values are selected (20 from reg+ and 20 from reg-)
PLS model	SR	SR	SR	sum SR ranking		nPLS t2-t5 model	reg+ ranking	nPLS t2-t5 model	reg- ranking
[18] BE_017	7.06816	7.44032	6.33393	20.8424		[106] BE_106 sum	0.0946828	[18] BE_017	-0.0678129
[42] BE_042	6.94217	6.3954	5.94678	19.2843		[99] BE_099	0.079713	[28] BE_027 5hydroxymethylfurfural	-0.0585357
[28] BE_027 5hydroxymethylfurfural	10.8751	1.28834	4.52058	16.684		[42] BE_042	0.0683227	[23] BE_022	-0.0562442
[49] BE_049 octanedioic acid	6.87684	6.54627	2.78871	16.2118		[10] BE_009 pantolactone	0.0633881	[122] BE_122	-0.0365684
[23] BE_022	7.06232	6.55985	2.34859	15.9708		[49] BE_049 octanedioic acid	0.0464858	[97] BE_097	-0.0220877
[115] BE_115	5.15025	5.07322	4.3302	14.5537		[11] BE_010	0.0461416	[87] BE_087 coniferaldehyde	-0.0195769
[121] BE_121	3.25945	5.81665	4.97067	14.0468		[4] BE_003	0.0424036	[139] BE_139 furfural piek 2	-0.0194809
[37] BE_037 4-hydroxyphenylethanol	4.98967	4.08359	4.70363	13.7769		[37] BE_037 4-hydroxyphenylethanol	0.04204	[121] BE_121	-0.0191898
[46] BE_046 vanillylalcohol	4.15044	4.09946	3.96704	12.2169		[12] BE_011 2-phenylethanol	0.0370492	[20] BE_019	-0.0190435
[12] BE_011 2-phenylethanol	3.15666	4.55466	4.4578	12.1691		[126] BE_126	0.0321857	[7] BE_006 2-furoic acid	-0.0184408
[114] BE_114	2.56314	2.49981	4.86995	9.9329		[128] BE_128	0.0304843	[16] BE_015	-0.0167075
[27] BE_026	3.31867	2.99332	3.48177	9.79377		[59] BE_059	0.0290789	[129] BE_129	-0.0148838
[116] BE_116	4.74375	4.43838	0.0665879	9.24871		[38] BE_038 5-HMFurancarboxilix acid	0.0287803	[83] BE_083	-0.0136191
[4] BE_003	3.40505	4.29217	1.36682	9.06404		[54] BE_054 3-(4OHphenyl)propionic A	0.0264759	[45] BE_045 4-hydroxyphenylacetate	-0.0132225
[10] BE_009 pantolactone	3.181	2.71433	2.39822	8.29355		[135] BE_135	0.0254607	[72] BE_072 syringaldehyde peak 2	-0.0126732
[126] BE_126	3.94839	3.95018	0.12706	8.02564		[41] BE_041	0.0235689	[44] BE_044 4-hydroxybenzoic acid	-0.0112951
[11] BE_010	2.37934	2.11694	3.2759	7.77218		[39] BE_039 3-phenyllactic acid	0.0218794	[79] BE_079	-0.0105945
[59] BE_059	1.1698	2.95712	3.50952	7.63644		[60] BE_060 dihydroxybenzoic acid	0.0212261	[31] BE_031 2-hydroxybenzoic acid	-0.0105808
[106] BE_106 sum	3.69916	3.7737	0.147651	7.62051		[115] BE_115	0.0202028	[9] BE_008 sorbic acid (mean peak)	-0.0101376
[50] BE_050 vanillin	2.8668	2.6074	2.07033	7.54454		[19] BE_018 5-HMF methyl keton	0.0201984	[22] BE_021 dihydroxybenzene	-0.00964955
[55] BE_055 vanillic acid	2.57913	2.57973	2.368	7.52686		[132] BE_132	0.0177664	[91] BE_091 sum	-0.00937059
[63] BE_063	3.08473	2.079	2.10287	7.2666		[120] BE_120	0.0175047	[36] BE_036 4-hydroxybenzaldehyde	-0.00906815
[47] BE_047	2.66181	2.42206	2.05225	7.13612		[43] BE_043	0.0174779	[90] BE_090 ferulic acid	-0.00901587
[54] BE_054 3-(4OHphenyl)propionic A	1.80767	2.39871	2.5476	6.75398		[55] BE_055 vanillic acid	0.0169879	[2] BE_001 2,3-butanediol	-0.00891686
[52] BE_052 vanillin	2.6416	1.85999	2.01033	6.51191		[51] BE_051	0.015984	[78] BE_078	-0.00819511
[122] BE_122	2.78284	3.14575	0.582932	6.51152		[116] BE_116	0.0149095	[30] BE_030 4-hydroxybenzylalcohol	-0.0078488
[57] BE_057 3Meox-4OHphenyl AcA.	1.47168	1.60207	3.1936	6.26735		[89] BE_089	0.0148551	[25] BE_024	-0.00774009
[30] BE_030 4-hydroxybenzylalcohol	2.22551	1.93051	1.97722	6.13324		[127] BE_127	0.0147052	[92] BE_092	-0.0064438
[20] BE_019	4.57167	1.0027	0.383111	5.95748		[114] BE_114	0.0144686	[29] BE_029	-0.00633812
[40] BE_040	1.8393	1.80865	2.02277	5.67071		[69] BE_069 syringaldehyde peak 1	0.0136628	[81] BE_081 4-hydroxycinnamic acid	-0.00589636
[16] BE_015	1.70616	1.7566	2.06235	5.52511		[46] BE_046 vanillylalcohol	0.0133803	[67] BE_067	-0.00570191
[32] BE_032 3-Meox-4-OHbenzald.	1.87551	1.79615	1.84762	5.51928		[65] BE_065 3-vanillylpropanol	0.0112135	[104] BE_104	-0.00552461
[98] BE_098	1.15711	1.05519	3.22135	5.43365		[119] BE_119 Benzylalcohol	0.0111573	[35] BE_035 3-hydroxybenzoic acid	-0.00538239
[62] BE_062	1.81137	1.61471	1.90588	5.33196		[48] BE_048	0.0111117	[73] BE_073	-0.00531955
[81] BE_081 4-hydroxycinnamic acid	1.81854	1.60995	1.82198	5.25047		[71] BE_071 adenine	0.0105696	[47] BE_047	-0.0051974
[110] BE_110	2.36155	2.19152	0.445889	4.99895		[15] BE_014 phenylacetic acid	0.0103877	[101] BE_101	-0.00514185
[3] BE_002	2.2079	1.99528	0.738601	4.94179		[82] BE_082	0.00925583	[85] BE_085	-0.00510131
[125] BE_125	0.277503	0.214534	4.17859	4.67063		[3] BE_002	0.00889504	[131] BE_131	-0.00486479
[7] BE_006 2-furoic acid	1.5194	1.27423	1.78623	4.57985		[52] BE_052 vanillin	0.0088243	[62] BE_062	-0.00475696
[97] BE_097	1.7197	1.67728	1.09357	4.49055		[66] BE_066 3,4-dihydroxybenzoic acid	0.00846613	[93] BE_093	-0.00431509
[99] BE_099	3.52424	0.764258	0.104272	4.39277		[95] BE_095	0.00729604	[107] BE_107	-0.00427604
[129] BE_129	0.85272	2.10762	1.42704	4.38738		[111] BE_111	0.00698826	[117] BE_117	-0.00417005
[138] BE_138 fufurylalcohol	0.955298	0.879634	2.49352	4.32846		[50] BE_050 vanillin	0.00635901	[105] BE_105	-0.00404727
[69] BE_069 syringaldehyde peak 1	1.99151	1.68051	0.473181	4.1452		[125] BE_125	0.00586776	[56] BE_056	-0.0032218
[48] BE_048	0.849147	1.95248	1.28725	4.08887		[26] BE_025	0.00557981	[130] BE_130	-0.00304001
[130] BE_130	1.76453	1.43833	0.738174	3.94103		[61] BE_061	0.00550221	[98] BE_098	-0.00293478
[119] BE_119 Benzylalcohol	0.889926	1.97173	0.952338	3.81399		[134] BE_134	0.00503292	[77] BE_077 syringic acid	-0.0025353
[105] BE_105	0.0776914	0.0808822	3.56686	3.72543		[96] BE_096	0.00487593	[94] BE_094 sum	-0.0024342
[38] BE_038 5-HMFurancarboxilix acid	1.24036	0.862183	1.45513	3.55767		[86] BE_086	0.00484964	[103] BE_103	-0.00141526
[128] BE_128	0.565008	0.628913	2.35504	3.54896		[32] BE_032 3-Meox-4-OHbenzald.	0.00478466	[17] BE_016 levulinic acid peak 2	-0.00135706
[90] BE_090 ferulic acid	1.59659	1.4516	0.285739	3.33393		[24] BE_023 2,5-bis(hydroxymethyl)furan	0.00441953	[57] BE_057 3Meox-4OHphenyl AcA.	-0.00090672
[22] BE_021 dihydroxybenzene	0.749623	0.832179	1.65549	3.23729		[123] BE_123	0.00397738	[100] BE_100	-0.000554812
[29] BE_029	1.08194	0.989755	1.07152	3.14321		[138] BE_138 fufurylalcohol	0.00317486
[108] BE_108	0.477863	0.540536	1.97173	2.99013		[13] BE_012 benzoic acid	0.00300845
[24] BE_023 2,5-bis(hydroxymethyl)furan	0.842999	1.1007	1.01363	2.95733		[110] BE_110	0.00289044
[111] BE_111	0.374695	0.41229	2.16551	2.95249		[124] BE_124	0.00285093
[36] BE_036 4-hydroxybenzaldehyde	1.76198	0.725114	0.42734	2.91443		[40] BE_040	0.0023077
[72] BE_072 syringaldehyde peak 2	1.81838	0.565574	0.40625	2.7902		[108] BE_108	0.0022831
[44] BE_044 4-hydroxybenzoic acid	1.01809	0.939247	0.779594	2.73693		[14] BE_013 levulinic acid peak 1	0.00222437
[124] BE_124	0.178022	2.52794	0.0256939	2.73165		[102] BE_102	0.0020122
[13] BE_012 benzoic acid	0.897326	0.940146	0.875418	2.71289		[88] BE_088	0.0012926
[15] BE_014 phenylacetic acid	1.15863	0.384895	1.02655	2.57008		[68] BE_068	0.00122741
[68] BE_068	0.879941	0.899935	0.75939	2.53927		[63] BE_063	0.00116583
[139] BE_139 furfural piek 2	0.949529	0.764501	0.764501	2.47853		[27] BE_026	0.000511756
[134] BE_134	0.993548	1.05035	0.215481	2.25938
[45] BE_045 4-hydroxyphenylacetate	0.536221	0.641775	0.768978	1.94697
[131] BE_131	0.604131	0.759928	0.560364	1.92442
[132] BE_132	0.395687	0.424029	1.1017	1.92141
[67] BE_067	0.613189	0.620622	0.550745	1.78456
[60] BE_060 dihydroxybenzoic acid	0.476195	0.492139	0.811081	1.77941
[94] BE_094 sum	0.725098	0.638567	0.310074	1.67374
[89] BE_089	0.0632112	0.0743474	1.51947	1.65703
[88] BE_088	1.29564	0.164802	0.148723	1.60917
[120] BE_120	0.356786	0.218981	0.84469	1.42046
[61] BE_061	0.43635	0.438644	0.49346	1.36845
[135] BE_135	0.122908	0.146514	1.07561	1.34503
[95] BE_095	0.392179	0.306162	0.610635	1.30898
[123] BE_123	0.477134	0.475021	0.354209	1.30636
[51] BE_051	0.636743	0.543118	0.0863474	1.26621
[19] BE_018 5-HMF methyl keton	0.988713	0.152203	0.123328	1.26424
[17] BE_016 levulinic acid peak 2	0.512787	0.434531	0.311564	1.25888
[9] BE_008 sorbic acid (mean peak)	0.240272	0.564591	0.432938	1.2378
[87] BE_087 coniferaldehyde	0.209469	0.0271645	0.993232	1.22986
[96] BE_096	0.248455	0.261648	0.690116	1.20022
[43] BE_043	0.277859	0.38252	0.391174	1.05155
[79] BE_079	0.419038	0.180119	0.359071	0.958229
[39] BE_039 3-phenyllactic acid	0.403224	0.22411	0.322115	0.949448
[26] BE_025	0.197879	0.247716	0.483861	0.929456
[2] BE_001 2,3-butanediol	0.208225	0.0723351	0.644357	0.924917
[65] BE_065 3-vanillylpropanol	0.25228	0.273195	0.35499	0.880466
[85] BE_085	0.283384	0.354677	0.1899	0.82796
[35] BE_035 3-hydroxybenzoic acid	0.260819	0.291977	0.264568	0.817363
[78] BE_078	0.254379	0.318388	0.230402	0.803168
[127] BE_127	0.149862	0.0667277	0.575751	0.79234
[107] BE_107	0.138181	0.119053	0.520954	0.778188
[91] BE_091 sum	0.239394	0.29277	0.199513	0.731676
[14] BE_013 levulinic acid peak 1	0.306892	0.237325	0.187415	0.731632
[117] BE_117	0.0661123	0.0599271	0.572402	0.698441
[73] BE_073	0.253304	0.105766	0.222024	0.581094
[31] BE_031 2-hydroxybenzoic acid	0.178338	0.23468	0.145879	0.558896
[92] BE_092	0.257256	0.175808	0.0710283	0.504091
[41] BE_041	0.248835	0.174429	0.0475134	0.470778
[25] BE_024	0.30497	0.0566092	0.0573671	0.418946
[77] BE_077 syringic acid	0.116656	0.124748	0.171713	0.413117
[66] BE_066 3,4-dihydroxybenzoic acid	0.0981664	0.103643	0.180133	0.381942
[82] BE_082	0.147792	0.0934776	0.113245	0.354515
[56] BE_056	0.104045	0.125924	0.108677	0.338646
[103] BE_103	0.105691	0.113475	0.0813934	0.300559
[93] BE_093	0.106998	0.0827217	0.0851864	0.274906
[102] BE_102	0.0740101	0.0702428	0.109974	0.254227
[83] BE_083	0.199204	0.0270005	0.0190636	0.245268
[100] BE_100	0.083738	0.0975168	0.0578713	0.239126
[104] BE_104	0.0765018	0.0746635	0.0829098	0.234075
[101] BE_101	0.0573929	0.0546704	0.0713058	0.183369
[86] BE_086	0.0360604	0.0912776	0.0351363	0.162474

## Sheet: EtOH selected compounds
Among the selected compounds, the known ones were tested for their toxicity
PLS model, SR ranking		nPLS t2-t5 model, reg+ ranking		nPLS t2-t5 model, reg- ranking
[18] BE_017		[106] BE_106 sum		[18] BE_017
[42] BE_042		[99] BE_099		[28] BE_027 5hydroxymethylfurfural
[28] BE_027 5hydroxymethylfurfural		[42] BE_042		[23] BE_022
[49] BE_049 octanedioic acid		[10] BE_009 pantolactone		[122] BE_122
[23] BE_022		[49] BE_049 octanedioic acid		[97] BE_097
[115] BE_115		[11] BE_010		[87] BE_087 coniferaldehyde
[121] BE_121		[4] BE_003		[139] BE_139 furfural piek 2
[37] BE_037 4-hydroxyphenylethanol		[37] BE_037 4-hydroxyphenylethanol		[121] BE_121
[46] BE_046 vanillylalcohol		[12] BE_011 2-phenylethanol		[20] BE_019
[12] BE_011 2-phenylethanol		[126] BE_126		[7] BE_006 2-furoic acid
[114] BE_114		[128] BE_128		[16] BE_015
[27] BE_026		[59] BE_059		[129] BE_129
[116] BE_116		[38] BE_038 5-HMFurancarboxilix acid		[83] BE_083
[4] BE_003		[54] BE_054 3-(4OHphenyl)propionic A		[45] BE_045 4-hydroxyphenylacetate
[10] BE_009 pantolactone		[135] BE_135		[72] BE_072 syringaldehyde peak 2
[126] BE_126		[41] BE_041		[44] BE_044 4-hydroxybenzoic acid
[11] BE_010		[39] BE_039 3-phenyllactic acid		[79] BE_079
[59] BE_059		[60] BE_060 dihydroxybenzoic acid		[31] BE_031 2-hydroxybenzoic acid
[106] BE_106 sum		[115] BE_115		[9] BE_008 sorbic acid (mean peak)
[50] BE_050 vanillin		[19] BE_018 5-HMF methyl keton		[22] BE_021 dihydroxybenzene
[55] BE_055 vanillic acid
[63] BE_063
[47] BE_047
[54] BE_054 3-(4OHphenyl)propionic A
[52] BE_052 vanillin
[122] BE_122
[57] BE_057 3Meox-4OHphenyl AcA.
[30] BE_030 4-hydroxybenzylalcohol
[20] BE_019
[40] BE_040
[16] BE_015
[32] BE_032 3-Meox-4-OHbenzald.
[98] BE_098
[62] BE_062
[81] BE_081 4-hydroxycinnamic acid
[110] BE_110
[3] BE_002
[125] BE_125
[7] BE_006 2-furoic acid
[97] BE_097
[28] BE_027 5hydroxymethylfurfural	test (=HMF)	[10] BE_009 pantolactone	test	[28] BE_027 5hydroxymethylfurfural	test (=HMF)
[49] BE_049 octanedioic acid	test (=suberic acid)	[49] BE_049 octanedioic acid	test (=suberic acid)	[87] BE_087 coniferaldehyde	test
[37] BE_037 4-hydroxyphenylethanol	N.A.	[37] BE_037 4-hydroxyphenylethanol	N.A.	[139] BE_139 furfural piek 2	test
[46] BE_046 vanillylalcohol	test: vanillin	[12] BE_011 2-phenylethanol	test: phenylacetaldehyde	[7] BE_006 2-furoic acid	test
[12] BE_011 2-phenylethanol	test: phenylacetaldehyde	[38] BE_038 5-HMFurancarboxilix acid	test (=HMF acid)	[45] BE_045 4-hydroxyphenylacetate	N.A.
[10] BE_009 pantolactone	test	[54] BE_054 3-(4OHphenyl)propionic A	test (=phloretic acid)	[72] BE_072 syringaldehyde peak 2	test
[50] BE_050 vanillin	test	[39] BE_039 3-phenyllactic acid	test	[44] BE_044 4-hydroxybenzoic acid	test
[55] BE_055 vanillic acid	test	[60] BE_060 dihydroxybenzoic acid	test: dihydroxybenzene	[31] BE_031 2-hydroxybenzoic acid	test (=salicylic acid )
[54] BE_054 3-(4OHphenyl)propionic A	test (=phloretic acid)	[19] BE_018 5-HMF methyl keton	N.A.	[9] BE_008 sorbic acid (mean peak)	test
[52] BE_052 vanillin	test			[22] BE_021 dihydroxybenzene	test
[57] BE_057 3Meox-4OHphenyl AcA.	test (=homovanillic acid)
[30] BE_030 4-hydroxybenzylalcohol	test: 4-hydroxybenzaldehyde
[32] BE_032 3-Meox-4-OHbenzald.	test (=vanillin)
[81] BE_081 4-hydroxycinnamic acid	test
[7] BE_006 2-furoic acid	test

## Sheet: testing compounds
To be tested compounds
Glu CR
PLS models, SR		nPLS model, reg+		nPLS model, reg-
[28] BE_027 5hydroxymethylfurfural	test (=HMF)	[10] BE_009 pantolactone	test	[28] BE_027 5hydroxymethylfurfural	test (=HMF)
[49] BE_049 octanedioic acid	test (=suberic acid)	[49] BE_049 octanedioic acid	test (=suberic acid)	[7] BE_006 2-furoic acid	test
[10] BE_009 pantolactone	test	[37] BE_037 4-hydroxyphenylethanol	N.A.	[139] BE_139 furfural piek 2	test
[12] BE_011 2-phenylethanol	test: phenylacetaldehyde	[12] BE_011 2-phenylethanol	test: phenylacetaldehyde	[87] BE_087 coniferaldehyde	test
[37] BE_037 4-hydroxyphenylethanol	N.A.	[38] BE_038 5-HMFurancarboxilix acid	test (=HMF acid)	[9] BE_008 sorbic acid (mean peak)	test
[46] BE_046 vanillylalcohol	test: vanillin	[39] BE_039 3-phenyllactic acid	test	[2] BE_001 2,3-butanediol	by-product
[50] BE_050 vanillin	test	[119] BE_119 Benzylalcohol	test: benzaldehyde	[72] BE_072 syringaldehyde peak 2	test
[90] BE_090 ferulic acid	test	[54] BE_054 3-(4OHphenyl)propionic A	test (=phloretic acid)	[44] BE_044 4-hydroxybenzoic acid	test
[30] BE_030 4-hydroxybenzylalcohol	test: 4-hydroxybenzaldehyde	[60] BE_060 dihydroxybenzoic acid	test: dihydroxybenzene	[22] BE_021 dihydroxybenzene	test
[81] BE_081 4-hydroxycinnamic acid	test (=p-coumaric acid)
[57] BE_057 3Meox-4OHphenyl AcA.	test (=homovanillic acid)
[52] BE_052 vanillin	test
[32] BE_032 3-Meox-4-OHbenzald.	test (=vanillin)
[54] BE_054 3-(4OHphenyl)propionic A	test (=phloretic acid)
[7] BE_006 2-furoic acid	test
EtOH PR
PLS models, SR		nPLS model, reg+		nPLS model, reg-
[28] BE_027 5hydroxymethylfurfural	test (=HMF)	[10] BE_009 pantolactone	test	[28] BE_027 5hydroxymethylfurfural	test (=HMF)
[49] BE_049 octanedioic acid	test (=suberic acid)	[49] BE_049 octanedioic acid	test (=suberic acid)	[87] BE_087 coniferaldehyde	test
[37] BE_037 4-hydroxyphenylethanol	N.A.	[37] BE_037 4-hydroxyphenylethanol	N.A.	[139] BE_139 furfural piek 2	test
[46] BE_046 vanillylalcohol	test: vanillin	[12] BE_011 2-phenylethanol	test: phenylacetaldehyde	[7] BE_006 2-furoic acid	test
[12] BE_011 2-phenylethanol	test: phenylacetaldehyde	[38] BE_038 5-HMFurancarboxilix acid	test (=HMF acid)	[45] BE_045 4-hydroxyphenylacetate	N.A.
[10] BE_009 pantolactone	test	[54] BE_054 3-(4OHphenyl)propionic A	test (=phloretic acid)	[72] BE_072 syringaldehyde peak 2	test
[50] BE_050 vanillin	test	[39] BE_039 3-phenyllactic acid	test	[44] BE_044 4-hydroxybenzoic acid	test
[55] BE_055 vanillic acid	test	[60] BE_060 dihydroxybenzoic acid	test: dihydroxybenzene	[31] BE_031 2-hydroxybenzoic acid	test (=salicylic acid )
[54] BE_054 3-(4OHphenyl)propionic A	test (=phloretic acid)	[19] BE_018 5-HMF methyl keton	N.A.	[9] BE_008 sorbic acid (mean peak)	test
[52] BE_052 vanillin	test			[22] BE_021 dihydroxybenzene	test
[57] BE_057 3Meox-4OHphenyl AcA.	test (=homovanillic acid)
[30] BE_030 4-hydroxybenzylalcohol	test: 4-hydroxybenzaldehyde
[32] BE_032 3-Meox-4-OHbenzald.	test (=vanillin)
[81] BE_081 4-hydroxycinnamic acid	test
[7] BE_006 2-furoic acid	test
summary
Glu PLS	Glu nPLS	EtOH PLS	EtOH nPLS	Testing compounds	notes
[28] BE_027 5hydroxymethylfurfural	[28] BE_027 5hydroxymethylfurfural	[28] BE_027 5hydroxymethylfurfural	[28] BE_027 5hydroxymethylfurfural	HMF	tested by lag-phase
[49] BE_049 octanedioic acid	[49] BE_049 octanedioic acid	[49] BE_049 octanedioic acid	[49] BE_049 octanedioic acid	suberic acid	tested by lag-phase
[10] BE_009 pantolactone	[10] BE_009 pantolactone	[10] BE_009 pantolactone	[10] BE_009 pantolactone	pantolactone	tested by lag-phase
[12] BE_011 2-phenylethanol	[12] BE_011 2-phenylethanol	[12] BE_011 2-phenylethanol	[12] BE_011 2-phenylethanol	phenylacetaldehyde	to be tested
[37] BE_037 4-hydroxyphenylethanol	[37] BE_037 4-hydroxyphenylethanol	[37] BE_037 4-hydroxyphenylethanol	[37] BE_037 4-hydroxyphenylethanol	4-hydroxyphenylaldehyde	N.A.
			[45] BE_045 4-hydroxyphenylacetate
[46] BE_046 vanillylalcohol		[46] BE_046 vanillylalcohol		vanillin	to be tested
[50] BE_050 vanillin		[50] BE_050 vanillin
[52] BE_052 vanillin		[52] BE_052 vanillin
[32] BE_032 3-Meox-4-OHbenzald.		[32] BE_032 3-Meox-4-OHbenzald.
[90] BE_090 ferulic acid				ferulic acid	to be tested
[30] BE_030 4-hydroxybenzylalcohol		[30] BE_030 4-hydroxybenzylalcohol		4-hydroxybenzaldehyde	to be tested
[81] BE_081 4-hydroxycinnamic acid		[81] BE_081 4-hydroxycinnamic acid		p-coumaric acid	to be tested
[57] BE_057 3Meox-4OHphenyl AcA.		[57] BE_057 3Meox-4OHphenyl AcA.		homovanillic acid	to be tested
[54] BE_054 3-(4OHphenyl)propionic A	[54] BE_054 3-(4OHphenyl)propionic A	[54] BE_054 3-(4OHphenyl)propionic A	[54] BE_054 3-(4OHphenyl)propionic A	phloretic acid	N.D.
[7] BE_006 2-furoic acid	[7] BE_006 2-furoic acid	[7] BE_006 2-furoic acid	[7] BE_006 2-furoic acid	2-furoic acid	tested by lag-phase
	[38] BE_038 5-HMFurancarboxilix acid		[38] BE_038 5-HMFurancarboxilix acid	HMF acid	to be tested
	[39] BE_039 3-phenyllactic acid		[39] BE_039 3-phenyllactic acid	3-phenyllactic acid	to be tested
	[119] BE_119 Benzylalcohol			benzaldehyde	to be tested
	[60] BE_060 dihydroxybenzoic acid		[60] BE_060 dihydroxybenzoic acid	dihydroxybenzene	to be tested
	[22] BE_021 dihydroxybenzene		[22] BE_021 dihydroxybenzene
	[139] BE_139 furfural piek 2		[139] BE_139 furfural piek 2	furfural	tested by lag-phase
	[87] BE_087 coniferaldehyde		[87] BE_087 coniferaldehyde	conifer aldehyde	to be tested
	[9] BE_008 sorbic acid (mean peak)		[9] BE_008 sorbic acid (mean peak)	sorbic acid	tested by lag-phase
	[72] BE_072 syringaldehyde peak 2		[72] BE_072 syringaldehyde peak 2	syringaldehyde	tested by lag-phase
	[44] BE_044 4-hydroxybenzoic acid		[44] BE_044 4-hydroxybenzoic acid	4-hydroxybenzoic acid	to be tested
		[55] BE_055 vanillic acid		vanillic acid	to be tested
			[19] BE_018 5-HMF methyl keton	5-HMF methyl keton	N.A.
			[31] BE_031 2-hydroxybenzoic acid	salicylic acid	to be tested
